# Supplementary material for: Comprehensive analysis of promoter-proximal RNA polymerase II pausing across mammalian cell types
Source: Genome Biol. 2016 Jun 3;17:120. doi: 10.1186/s13059-016-0984-2 (PMC4893286; doi:10.1186/s13059-016-0984-2)
Supplement: Additional file 2: Table S1. — Datasets used in this study. (XLSX 19 kb) [file 13059_2016_984_MOESM2_ESM.xlsx]

## Sheet: Human Data Sets
Experiment Type	Factor	Treatment	Cell Type	GEO ID	Source Notes	Replicates	RNAP2 Antibody
ChIP-seq	H2A.Z	N/A	GM12878	GSE29611	ENCODE	2	N/A
ChIP-seq	H2A.Z	N/A	H1	GSE29611	ENCODE	2	N/A
ChIP-seq	H2A.Z	N/A	HepG2	GSE29611	ENCODE	2	N/A
ChIP-seq	H2A.Z	N/A	K562	GSE29611	ENCODE	2	N/A
ChIP-seq	H3.3	N/A	HeLa	GSE13308		1	N/A
ChIP-seq	H3K27ac	N/A	GM12878	GSE29611	ENCODE	2	N/A
ChIP-seq	H3K27ac	N/A	H1	GSE29611	ENCODE	2	N/A
ChIP-seq	H3K27ac	N/A	HepG2	GSE29611	ENCODE	2	N/A
ChIP-seq	H3K27ac	N/A	K562	GSE29611	ENCODE	2	N/A
ChIP-seq	H3K27me3	N/A	GM12878	GSE29611	ENCODE	2	N/A
ChIP-seq	H3K27me3	N/A	H1	GSE29611	ENCODE	2	N/A
ChIP-seq	H3K27me3	N/A	HepG2	GSE29611	ENCODE	2	N/A
ChIP-seq	H3K27me3	N/A	K562	GSE29611	ENCODE	2	N/A
ChIP-seq	H3K4me1	N/A	GM12878	GSE29611	ENCODE	2	N/A
ChIP-seq	H3K4me1	N/A	H1	GSE29611	ENCODE	2	N/A
ChIP-seq	H3K4me1	N/A	HepG2	GSE29611	ENCODE	2	N/A
ChIP-seq	H3K4me1	N/A	K562	GSE29611	ENCODE	2	N/A
ChIP-seq	H3K4me2	N/A	GM12878	GSE29611	ENCODE	2	N/A
ChIP-seq	H3K4me2	N/A	H1	GSE29611	ENCODE	2	N/A
ChIP-seq	H3K4me2	N/A	HepG2	GSE29611	ENCODE	2	N/A
ChIP-seq	H3K4me2	N/A	K562	GSE29611	ENCODE	2	N/A
ChIP-seq	H3K4me3	N/A	A549	GSE29611	ENCODE	2	N/A
ChIP-seq	H3K4me3	N/A	GM12878	GSE29611	ENCODE	2	N/A
ChIP-seq	H3K4me3	N/A	H1	GSE29611	ENCODE	2	N/A
ChIP-seq	H3K4me3	N/A	HepG2	GSE29611	ENCODE	2	N/A
ChIP-seq	H3K4me3	N/A	HUVEC	GSE29611	ENCODE	2	N/A
ChIP-seq	H3K4me3	N/A	K562	GSE29611	ENCODE	2	N/A
ChIP-seq	H3K4me3	N/A	H128	GSE36354		1	N/A
ChIP-seq	H3K4me3	N/A	H2171	GSE36354		1	N/A
ChIP-seq	H3K4me3	N/A	MM1.S	GSE36354		1	N/A
ChIP-seq	H3K4me3	MYC Induction, 0 hour	P493-6	GSE36354		1	N/A
ChIP-seq	H3K4me3	MYC Induction, 1 hour	P493-6	GSE36354		1	N/A
ChIP-seq	H3K4me3	MYC Induction, 24 hours	P493-6	GSE36354		1	N/A
ChIP-seq	H3K4me3	N/A	U87	GSE36354		1	N/A
ChIP-seq	H3K4me3	None	IMR90	GSE43070		1	N/A
ChIP-seq	H3K4me3	TNFa	IMR90	GSE43070		1	N/A
ChIP-seq	H3K4me3	Control (JQ1)	MM1.S	GSE44931		1	N/A
ChIP-seq	H3K4me3	JQ1	MM1.S	GSE44931		1	N/A
ChIP-seq	H3K4me3	VEGFA, Hour 0 (baseline)	HUVEC	GSE60872	This study	1	N/A
ChIP-seq	H3K4me3	VEGFA, Hour 1	HUVEC	GSE60872	This study	1	N/A
ChIP-seq	H3K4me3	VEGFA, Hour 4	HUVEC	GSE60872	This study	1	N/A
ChIP-seq	H3K4me3	VEGFA, Hour 12	HUVEC	GSE60872	This study	1	N/A
ChIP-seq	H3K79me2	N/A	GM12878	GSE29611	ENCODE	2	N/A
ChIP-seq	H3K79me2	N/A	H1	GSE29611	ENCODE	2	N/A
ChIP-seq	H3K79me2	N/A	HepG2	GSE29611	ENCODE	2	N/A
ChIP-seq	H3K79me2	N/A	K562	GSE29611	ENCODE	2	N/A
ChIP-seq	H3K9ac	N/A	GM12878	GSE29611	ENCODE	2	N/A
ChIP-seq	H3K9ac	N/A	H1	GSE29611	ENCODE	2	N/A
ChIP-seq	H3K9ac	N/A	HepG2	GSE29611	ENCODE	2	N/A
ChIP-seq	H3K9ac	N/A	K562	GSE29611	ENCODE	2	N/A
ChIP-seq	H3K9me3	N/A	GM12878	GSE29611	ENCODE	2	N/A
ChIP-seq	H3K9me3	N/A	H1	GSE29611	ENCODE	2	N/A
ChIP-seq	H3K9me3	N/A	HepG2	GSE29611	ENCODE	2	N/A
ChIP-seq	H3K9me3	N/A	K562	GSE29611	ENCODE	2	N/A
ChIP-seq	H4K20me1	N/A	GM12878	GSE29611	ENCODE	2	N/A
ChIP-seq	H4K20me1	N/A	H1	GSE29611	ENCODE	2	N/A
ChIP-seq	H4K20me1	N/A	HepG2	GSE29611	ENCODE	2	N/A
ChIP-seq	H4K20me1	N/A	K562	GSE29611	ENCODE	2	N/A
ChIP-seq	RNAP2	N/A	A549	GSE31477	ENCODE	2	8WG16
ChIP-seq	RNAP2	N/A	GM12878	GSE31477	ENCODE	1	8WG16
ChIP-seq	RNAP2	N/A	GM12891	GSE31477	ENCODE	2	8WG16
ChIP-seq	RNAP2	N/A	GM12892	GSE31477	ENCODE	2	8WG16
ChIP-seq	RNAP2	N/A	H1	GSE31477	ENCODE	1	8WG15
ChIP-seq	RNAP2	N/A	HeLa	GSE31477	ENCODE	1	8WG16
ChIP-seq	RNAP2	N/A	HepG2	GSE31477	ENCODE	2	8WG16
ChIP-seq	RNAP2	Forskolin	HepG2	GSE31477	ENCODE	1	8WG16
ChIP-seq	RNAP2	N/A	HUVEC	GSE31477	ENCODE	3	8WG16
ChIP-seq	RNAP2	N/A	IMR90	GSE31477	ENCODE	1	8WG16
ChIP-seq	RNAP2	N/A	K562	GSE31477	ENCODE	2	8WG16
ChIP-seq	RNAP2	Immunoglobin alpha, 30 min	K562	GSE31477	ENCODE	2	8WG16
ChIP-seq	RNAP2	Immunoglobin alpha, 6 hours	K562	GSE31477	ENCODE	2	8WG16
ChIP-seq	RNAP2	Immunoglobin gamma 30 min	K562	GSE31477	ENCODE	2	8WG16
ChIP-seq	RNAP2	Immunoglobin gmma, 6 hours	K562	GSE31477	ENCODE	2	8WG16
ChIP-seq	RNAP2	Serum Starved	MCF7	GSE31477	ENCODE	2	8WG16
ChIP-seq	RNAP2	Serum Stimulated	MCF7	GSE31477	ENCODE	2	8WG16
ChIP-seq	RNAP2	EtOH	A549	GSE32465	ENCODE	2	8WG16
ChIP-seq	RNAP2	Dex	A549	GSE32465	ENCODE	2	8WG16
ChIP-seq	RNAP2	N/A	GM12878	GSE32465	ENCODE	1	8WG16
ChIP-seq	RNAP2	N/A	GM12878	GSE32465	ENCODE	1	4h8
ChIP-seq	RNAP2	N/A	H1	GSE32465	ENCODE	2	8WG16
ChIP-seq	RNAP2	N/A	HUVEC	GSE32465	ENCODE	2	8WG16
ChIP-seq	RNAP2	N/A	HUVEC	GSE32465	ENCODE	2	4h8
ChIP-seq	RNAP2	N/A	K562	GSE32465	ENCODE	2	4h8
ChIP-seq	RNAP2	N/A	K562	GSE32465	ENCODE	2	8WG16
ChIP-seq	RNAP2	N/A	H128	GSE36354		1	Rpb1 N-terminus
ChIP-seq	RNAP2	N/A	H2171	GSE36354		1	Rpb1 N-terminus
ChIP-seq	RNAP2	N/A	MM1.S	GSE36354		1	Rpb1 N-terminus
ChIP-seq	RNAP2	MYC Induction, 0 hour	P493-6	GSE36354		1	Rpb1 N-terminus
ChIP-seq	RNAP2	MYC Induction, 1 hour	P493-6	GSE36354		1	Rpb1 N-terminus
ChIP-seq	RNAP2	MYC Induction, 24 hours	P493-6	GSE36354		1	Rpb1 N-terminus
ChIP-seq	RNAP2	N/A	U87	GSE36354		1	Rpb1 N-terminus
ChIP-seq	RNAP2	None	IMR90	GSE43070		1	Santa Cruz sc-899
ChIP-seq	RNAP2	TNFa	IMR90	GSE43070		1	Santa Cruz sc-899
ChIP-seq	RNAP2	Flavopiridiol	IMR90	GSE43070		1	Santa Cruz sc-899
ChIP-seq	RNAP2	Control (JQ1)	MM1.S	GSE44931		1	Rpb1 N-terminus
ChIP-seq	RNAP2	JQ1	MM1.S	GSE44931		1	Rpb1 N-terminus
ChIP-seq	RNAP2	VEGFA, Hour 0 (baseline)	HUVEC	GSE60872	This study	1	8WG16
ChIP-seq	RNAP2	VEGFA, Hour 1	HUVEC	GSE60872	This study	1	8WG16
ChIP-seq	RNAP2	VEGFA, Hour 4	HUVEC	GSE60872	This study	1	8WG16
ChIP-seq	RNAP2	VEGFA, Hour 12	HUVEC	GSE60872	This study	1	8WG16
ChIP-seq	RNAP2	Control	MCF7	GSE60872	This study	1	8WG16
ChIP-seq	RNAP2	siH2A.Z	MCF7	GSE60872	This study	1	8WG16
Microarray	N/A	IL-4, Hour 0	HUVEC	GSE28117		1	N/A
Microarray	N/A	IL-4, Hour 1	HUVEC	GSE28117		1	N/A
Microarray	N/A	IL-4, Hour 2	HUVEC	GSE28117		1	N/A
Mnase	Nucleosome Density	N/A	GM12878	GSE35586	ENCODE	1	N/A
Mnase	Nucleosome Density	N/A	K562	GSE35586	ENCODE	1	N/A
RNA-seq	N/A	None	GM12878	GSE30567	ENCODE	2	N/A
RNA-seq	N/A	None	H1	GSE30567	ENCODE	2	N/A
RNA-seq	N/A	None	HepG2	GSE30567	ENCODE	2	N/A
RNA-seq	N/A	None	HUVEC	GSE30567	ENCODE	2	N/A
RNA-seq	N/A	None	K562	GSE30567	ENCODE	2	N/A
RNA-seq	N/A	N/A	H1	GSE36552	Single cell RNA-seq, Passage 0	6 (individual single cell samples)	N/A
RNA-seq	N/A	N/A	H1	GSE36552	Single cell RNA-seq, Passage 10	26 (individual single cell samples)	N/A
RNA-seq	N/A	VEGFA, Hour 0 (baseline)	HUVEC	GSE41166		1	N/A
RNA-seq	N/A	VEGFA, Hour 1	HUVEC	GSE41166		1	N/A
RNA-seq	N/A	VEGFA, Hour 4	HUVEC	GSE41166		1	N/A
RNA-seq	N/A	VEGFA, Hour 12	HUVEC	GSE41166		1	N/A
RNA-seq	N/A	N/A	GM12878	GSE44618	Single cell RNA-seq	21 (individual cell samples)	N/A

## Sheet: Mouse Data Sets
Experiment Type	Factor	Treatment	Cell Type	GEO ID	Source Notes	Replicates	RNAP2 Antibody
ChIP-seq	H3K4me3	N/A	BMDMacrophage	GSE31039	ENCODE	1	N/A
ChIP-seq	H3K4me3	N/A	BoneMarrow	GSE31039	ENCODE	1	N/A
ChIP-seq	H3K4me3	N/A	Cerebellum	GSE31039	ENCODE	1	N/A
ChIP-seq	H3K4me3	N/A	CH12	GSE31039	ENCODE	1	N/A
ChIP-seq	H3K4me3	N/A	Cortex	GSE31039	ENCODE	1	N/A
ChIP-seq	H3K4me3	N/A	Heart	GSE31039	ENCODE	1	N/A
ChIP-seq	H3K4me3	N/A	Kidney	GSE31039	ENCODE	1	N/A
ChIP-seq	H3K4me3	N/A	Limb	GSE31039	ENCODE	1	N/A
ChIP-seq	H3K4me3	N/A	Liver	GSE31039	ENCODE	1	N/A
ChIP-seq	H3K4me3	N/A	Lung	GSE31039	ENCODE	1	N/A
ChIP-seq	H3K4me3	N/A	MEF	GSE31039	ENCODE	1	N/A
ChIP-seq	H3K4me3	N/A	MEL	GSE31039	ENCODE	1	N/A
ChIP-seq	H3K4me3	None	mES	GSE31039	ENCODE	1	N/A
ChIP-seq	H3K4me3	N/A	Olfactory	GSE31039	ENCODE	1	N/A
ChIP-seq	H3K4me3	N/A	SmallIntestine	GSE31039	ENCODE	1	N/A
ChIP-seq	H3K4me3	N/A	Spleen	GSE31039	ENCODE	1	N/A
ChIP-seq	H3K4me3	N/A	Testis	GSE31039	ENCODE	1	N/A
ChIP-seq	H3K4me3	N/A	Thymus	GSE31039	ENCODE	1	N/A
ChIP-seq	H3K4me3	N/A	WholeBrain	GSE31039	ENCODE	1	N/A
ChIP-seq	RNAP2	Control	mES	GSE20485		1	Rpb1 N-terminus
ChIP-seq	RNAP2	shNELFA	mES	GSE20485		1	Rpb1 N-terminus
ChIP-seq	RNAP2	Flavopiridiol	mES	GSE20485		1	Rpb1 N-terminus
ChIP-seq	RNAP2	N/A	BMDMacrophage	GSE36027	ENCODE	1	8WG16
ChIP-seq	RNAP2	N/A	BoneMarrow	GSE36027	ENCODE	1	8WG16
ChIP-seq	RNAP2	N/A	Cerebellum	GSE36027	ENCODE	1	8WG16
ChIP-seq	RNAP2	N/A	CH12	GSE36027	ENCODE	1	8WG16
ChIP-seq	RNAP2	N/A	Cortex	GSE36027	ENCODE	1	8WG16
ChIP-seq	RNAP2	N/A	Heart	GSE36027	ENCODE	1	8WG16
ChIP-seq	RNAP2	N/A	Kidney	GSE36027	ENCODE	1	8WG16
ChIP-seq	RNAP2	N/A	Limb	GSE36027	ENCODE	1	8WG16
ChIP-seq	RNAP2	N/A	Liver	GSE36027	ENCODE	1	8WG16
ChIP-seq	RNAP2	N/A	Lung	GSE36027	ENCODE	1	8WG16
ChIP-seq	RNAP2	N/A	MEF	GSE36027	ENCODE	1	8WG16
ChIP-seq	RNAP2	N/A	MEL	GSE36027	ENCODE	1	8WG16
ChIP-seq	RNAP2	N/A	mES	GSE36027	ENCODE	1	8WG16
ChIP-seq	RNAP2	N/A	Olfactory	GSE36027	ENCODE	1	8WG16
ChIP-seq	RNAP2	N/A	SmallIntestine	GSE36027	ENCODE	1	8WG16
ChIP-seq	RNAP2	N/A	Spleen	GSE36027	ENCODE	1	8WG16
ChIP-seq	RNAP2	N/A	Testis	GSE36027	ENCODE	1	8WG16
ChIP-seq	RNAP2	N/A	Thymus	GSE36027	ENCODE	1	8WG16
ChIP-seq	RNAP2	N/A	WholeBrain	GSE36027	ENCODE	1	8WG16
ChIP-seq	RNAP2	None	mES	GSE38148		1	N/A
ChIP-seq	RNAP2	siELL3	mES	GSE38148		1	N/A
Mnase	Nucleosome Density	None	mES	GSE34483		1	N/A
Mnase	Nucleosome Density	siH2A.Z	mES	GSE34483		1	N/A

## Sheet: Human Cell Types
Cell Type	Description	Cancer Cell Line?	Whole Tissue?
H1	Human Embryonic Stem Cell	No	No
IMR90	Fetal Lung Fibroblast	No	No
MCF7	Breast Cancer Cell Line	Yes	No
GM12878	Epstein-Barr Immortalized B-cell	No	No
GM12891	Epstein-Barr Immortalized B-cell	No	No
GM12892	Epstein-Barr Immortalized B-cell	No	No
MM1.S	Multiple myeloma	Yes	No
U87	Glioblastoma	Yes	No
K562	Leukemia	Yes	No
HUVEC	Human Umbilical Vascular Endothelial Cell	No	No
HepG2	Heptocellular Carcinoma	Yes	No
H128	Small Cell Lung Cancer	Yes	No
H2171	Small Cell Lung Cancer	Yes	No
A549	Epithelial Cell Line, Lung Carcinoma Tissue	Yes	No
P493	B cell model of Burkitt's lymphoma	Yes	No
HeLa	Cervical Carcinoma	Yes	No

## Sheet: Mouse Cell Types
Cell Type	Description	Cancer Cell Line?	Whole Tissue?
CH12	B-cell lymphoma	Yes	No
Bone Marrow	Bone Marrow, Adult	No	Yes
BMDMacrophage	Bone Marrow Derived Macrophage	No	Yes
Cerebellum	Cerebellum, Adult	No	Yes
Cortex	Cortex, Adult	No	Yes
Heart	Heart, Adult	No	Yes
Kidney	Kidney, Adult	No	Yes
Limb	Limb, Fetal	No	Yes
Liver	Liver, Adult	No	Yes
Lung	Lung, Adult	No	Yes
MEF	Embryonic Fibroblast	No	No
MEL	Leukemia	Yes	No
Olfactory	Olfactory, Adult	No	Yes
Small Intestine	Adult 8wks, Small Intestine	No	Yes
Spleen	Spleen, Adult	No	Yes
Testis	Testis, Adult	No	Yes
Thymus	Thymus, Adult	No	Yes
Whole Brain	Whole Brain, Fetal	No	Yes
mES	Embryonic Stem Cell	No	No
