# Supplementary material for: Comprehensive analysis of promoter-proximal RNA polymerase II pausing across mammalian cell types
Source: Genome Biol. 2016 Jun 3;17:120. doi: 10.1186/s13059-016-0984-2 (PMC4893286; doi:10.1186/s13059-016-0984-2)
Supplement: Additional file 3: Table S2. — GO biological process enrichment analysis for the top and bottom 25 % of genes by PI for each cell type. (XLSX 23028 kb) [file 13059_2016_984_MOESM3_ESM.xlsx]

## Sheet: A549-HAIB-4h8-rep1-bottomquanti
	GO.ID	Term	Annotated	Significant	Expected	classicFisher	qvalue
1	GO:0044260	cellular macromolecule metabolic process	6490	989	839.07	3.3e-14	1.56156e-10
2	GO:0044267	cellular protein metabolic process	3161	530	408.68	7.1e-13	1.67986e-09
3	GO:0044237	cellular metabolic process	8425	1209	1089.24	4.3e-10	6.78253e-07
4	GO:0043170	macromolecule metabolic process	7174	1046	927.51	1.6e-09	1.70352e-06
5	GO:0070647	protein modification by small protein conjugation or removal	636	135	82.23	1.8e-09	1.70352e-06
6	GO:0043412	macromolecule modification	2560	424	330.98	2.3e-09	1.81393e-06
7	GO:0051603	proteolysis involved in cellular protein catabolic process	407	95	52.62	3.8e-09	1.98744e-06
8	GO:0006464	cellular protein modification process	2458	408	317.79	3.9e-09	1.98744e-06
9	GO:0036211	protein modification process	2458	408	317.79	3.9e-09	1.98744e-06
10	GO:0016567	protein ubiquitination	536	117	69.3	4.2e-09	1.98744e-06
11	GO:0044257	cellular protein catabolic process	422	97	54.56	6.1e-09	2.62411e-06
12	GO:0006511	ubiquitin-dependent protein catabolic process	380	89	49.13	1e-08	3.94333e-06
13	GO:0032446	protein modification by small protein conjugation	569	121	73.56	1.1e-08	4.004e-06
14	GO:0019941	modification-dependent protein catabolic process	386	89	49.9	2.2e-08	7.436e-06
15	GO:0030163	protein catabolic process	524	112	67.75	3e-08	9.464e-06
16	GO:0043632	modification-dependent macromolecule catabolic process	389	89	50.29	3.2e-08	9.464e-06
17	GO:0019538	protein metabolic process	3815	588	493.23	7.9e-08	2.19899e-05
18	GO:0010498	proteasomal protein catabolic process	234	60	30.25	9.4e-08	2.47116e-05
19	GO:0043161	proteasomal ubiquitin-dependent protein catabolic process	224	58	28.96	1.1e-07	2.73958e-05
20	GO:0044265	cellular macromolecule catabolic process	692	137	89.47	1.2e-07	2.8392e-05
21	GO:0000209	protein polyubiquitination	167	46	21.59	3.2e-07	7.21067e-05
22	GO:0071704	organic substance metabolic process	8815	1232	1139.67	8.8e-07	0.00018928
23	GO:0022402	cell cycle process	1048	188	135.49	9.2e-07	0.00018928
24	GO:0007049	cell cycle	1372	236	177.38	1e-06	0.000197167
25	GO:0071840	cellular component organization or biogenesis	4185	629	541.07	1.1e-06	0.0002002
26	GO:0008152	metabolic process	9245	1285	1195.26	1.1e-06	0.0002002
27	GO:0044238	primary metabolic process	8575	1199	1108.64	1.8e-06	0.000315467
28	GO:0031396	regulation of protein ubiquitination	179	46	23.14	2.7e-06	0.0004563
29	GO:0031145	anaphase-promoting complex-dependent proteasomal ubiquitin-dependent protein catabolic process	83	27	10.73	2.9e-06	0.0004732
30	GO:0009987	cellular process	12607	1684	1629.92	4.6e-06	0.000702168
31	GO:0006996	organelle organization	2111	338	272.93	4.6e-06	0.000702168
32	GO:0009057	macromolecule catabolic process	876	158	113.26	5.3e-06	0.000783738
33	GO:0016043	cellular component organization	4073	607	526.59	6.2e-06	0.000889042
34	GO:0000278	mitotic cell cycle	768	141	99.29	6.7e-06	0.00090584
35	GO:0006461	protein complex assembly	768	141	99.29	6.7e-06	0.00090584
36	GO:0070271	protein complex biogenesis	770	141	99.55	7.7e-06	0.00101212
37	GO:0051439	regulation of ubiquitin-protein ligase activity involved in mitotic cell cycle	78	25	10.08	9.1e-06	0.00114564
38	GO:0031398	positive regulation of protein ubiquitination	133	36	17.2	9.2e-06	0.00114564
39	GO:0019222	regulation of metabolic process	4754	696	614.63	1e-05	0.00121333
40	GO:0006396	RNA processing	639	120	82.61	1.1e-05	0.0013013
41	GO:0044085	cellular component biogenesis	1657	270	214.23	1.4e-05	0.0016158
42	GO:0022403	cell cycle phase	843	150	108.99	1.9e-05	0.00214067
43	GO:0051351	positive regulation of ligase activity	86	26	11.12	2e-05	0.00220093
44	GO:0051437	positive regulation of ubiquitin-protein ligase activity involved in mitotic cell cycle	72	23	9.31	2.2e-05	0.002366
45	GO:0065003	macromolecular complex assembly	995	172	128.64	2.6e-05	0.00273404
46	GO:0022607	cellular component assembly	1519	247	196.39	4e-05	0.00411478
47	GO:0071822	protein complex subunit organization	1011	173	130.71	4.3e-05	0.00432928
48	GO:0051340	regulation of ligase activity	100	28	12.93	4.5e-05	0.00443625
49	GO:0016071	mRNA metabolic process	600	111	77.57	4.7e-05	0.00453886
50	GO:0009214	cyclic nucleotide catabolic process	16	9	2.07	4.8e-05	0.00454272
51	GO:0006397	mRNA processing	398	79	51.46	5.4e-05	0.00501035
52	GO:0031323	regulation of cellular metabolic process	4321	630	558.65	6.7e-05	0.006097
53	GO:0051443	positive regulation of ubiquitin-protein ligase activity	82	24	10.6	7.2e-05	0.00642838
54	GO:0008104	protein localization	1561	251	201.82	7.4e-05	0.00648459
55	GO:0060255	regulation of macromolecule metabolic process	4116	602	532.15	7.6e-05	0.00653876
56	GO:0000087	M phase of mitotic cell cycle	366	73	47.32	8.7e-05	0.0073515
57	GO:0006139	nucleobase-containing compound metabolic process	5114	734	661.17	8.9e-05	0.00738856
58	GO:0048285	organelle fission	379	75	49	9.2e-05	0.00750593
59	GO:0051301	cell division	468	89	60.51	9.6e-05	0.0076798
60	GO:0000280	nuclear division	355	71	45.9	9.9e-05	0.0076798
61	GO:0007067	mitosis	355	71	45.9	9.9e-05	0.0076798
62	GO:0006198	cAMP catabolic process	14	8	1.81	0.00011	0.00839548
63	GO:0033554	cellular response to stress	1198	197	154.89	0.00014	0.0105156
64	GO:0043933	macromolecular complex subunit organization	1269	207	164.07	0.00015	0.0107545
65	GO:0010467	gene expression	4320	626	558.52	0.00015	0.0107545
66	GO:0051438	regulation of ubiquitin-protein ligase activity	96	26	12.41	0.00015	0.0107545
67	GO:0033036	macromolecule localization	1821	285	235.43	0.00016	0.0113003
68	GO:0015031	protein transport	1225	200	158.38	0.00018	0.0125259
69	GO:0090304	nucleic acid metabolic process	4343	628	561.49	0.00019	0.012844
70	GO:0045184	establishment of protein localization	1268	206	163.94	0.00019	0.012844
71	GO:0000279	M phase	523	96	67.62	0.0002	0.0131444
72	GO:0032268	regulation of cellular protein metabolic process	1255	204	162.26	0.0002	0.0131444
73	GO:0035556	intracellular signal transduction	1915	297	247.59	0.00022	0.0142608
74	GO:0060271	cilium morphogenesis	104	27	13.45	0.00025	0.0157733
75	GO:0071174	mitotic cell cycle spindle checkpoint	35	13	4.53	0.00025	0.0157733
76	GO:0006281	DNA repair	385	74	49.78	0.00026	0.0161884
77	GO:0048522	positive regulation of cellular process	3094	458	400.01	0.00029	0.0178218
78	GO:0008380	RNA splicing	324	64	41.89	0.00031	0.0188067
79	GO:0031397	negative regulation of protein ubiquitination	95	25	12.28	0.00033	0.0195195
80	GO:0080090	regulation of primary metabolic process	4274	616	552.57	0.00033	0.0195195
81	GO:0006974	response to DNA damage stimulus	603	107	77.96	0.00034	0.0198627
82	GO:0051640	organelle localization	168	38	21.72	0.00035	0.0201976
83	GO:0034613	cellular protein localization	949	158	122.69	0.00036	0.0205243
84	GO:0016574	histone ubiquitination	32	12	4.14	0.00039	0.0217115
85	GO:0032392	DNA geometric change	32	12	4.14	0.00039	0.0217115
86	GO:0030071	regulation of mitotic metaphase/anaphase transition	41	14	5.3	0.0004	0.0220093
87	GO:0007059	chromosome segregation	141	33	18.23	0.00044	0.02366
88	GO:0070727	cellular macromolecule localization	953	158	123.21	0.00044	0.02366
89	GO:0006513	protein monoubiquitination	37	13	4.78	0.00047	0.0247116
90	GO:0042384	cilium assembly	76	21	9.83	0.00047	0.0247116
91	GO:0031954	positive regulation of protein autophosphorylation	13	7	1.68	0.0005	0.026
92	GO:0050794	regulation of cellular process	7568	1044	978.45	0.00054	0.0274761
93	GO:0045841	negative regulation of mitotic metaphase/anaphase transition	33	12	4.27	0.00054	0.0274761
94	GO:0044093	positive regulation of molecular function	1090	177	140.92	0.00057	0.028694
95	GO:0007017	microtubule-based process	415	77	53.65	0.0006	0.0294543
96	GO:0046483	heterocycle metabolic process	5265	744	680.7	0.0006	0.0294543
97	GO:0010560	positive regulation of glycoprotein biosynthetic process	10	6	1.29	0.00061	0.0294543
98	GO:0051436	negative regulation of ubiquitin-protein ligase activity involved in mitotic cell cycle	67	19	8.66	0.00061	0.0294543
99	GO:0007093	mitotic cell cycle checkpoint	138	32	17.84	0.00063	0.0298116
100	GO:0006725	cellular aromatic compound metabolic process	5275	745	681.99	0.00063	0.0298116
101	GO:0051329	interphase of mitotic cell cycle	403	75	52.1	0.00064	0.029985
102	GO:0016070	RNA metabolic process	3837	554	496.08	0.00067	0.0310827
103	GO:0000084	S phase of mitotic cell cycle	139	32	17.97	0.00072	0.03276
104	GO:0010927	cellular component assembly involved in morphogenesis	139	32	17.97	0.00072	0.03276
105	GO:0051247	positive regulation of protein metabolic process	882	146	114.03	0.00077	0.0347013
106	GO:0006886	intracellular protein transport	699	119	90.37	0.00083	0.0370525
107	GO:0032508	DNA duplex unwinding	30	11	3.88	0.00085	0.0375907
108	GO:0048523	negative regulation of cellular process	2847	419	368.08	0.00093	0.0407478
109	GO:0007507	heart development	383	71	49.52	0.00098	0.0422043
110	GO:0051325	interphase	409	75	52.88	0.00099	0.0422043
111	GO:0043069	negative regulation of programmed cell death	601	104	77.7	0.00099	0.0422043
112	GO:0031952	regulation of protein autophosphorylation	22	9	2.84	0.00101	0.0426725
113	GO:0050790	regulation of catalytic activity	1423	222	183.98	0.00111	0.0456741
114	GO:0016310	phosphorylation	1260	199	162.9	0.00111	0.0456741
115	GO:0034622	cellular macromolecular complex assembly	536	94	69.3	0.00111	0.0456741
116	GO:0046620	regulation of organ growth	65	18	8.4	0.00114	0.0461067
117	GO:0043085	positive regulation of catalytic activity	904	148	116.88	0.00114	0.0461067
118	GO:0010604	positive regulation of macromolecule metabolic process	1855	282	239.83	0.00118	0.0469289
119	GO:0051246	regulation of protein metabolic process	1432	223	185.14	0.00119	0.0469289
120	GO:0055015	ventricular cardiac muscle cell development	11	6	1.42	0.0012	0.0469289
121	GO:0031123	RNA 3'-end processing	92	23	11.89	0.0012	0.0469289
122	GO:0060249	anatomical structure homeostasis	191	40	24.69	0.00125	0.0484741
123	GO:0006302	double-strand break repair	109	26	14.09	0.00126	0.0484741
124	GO:0035265	organ growth	87	22	11.25	0.0013	0.0496097
125	GO:0010468	regulation of gene expression	3290	477	425.35	0.00134	0.050727
126	GO:0043066	negative regulation of apoptotic process	593	102	76.67	0.00136	0.0510756
127	GO:0031577	spindle checkpoint	41	13	5.3	0.00142	0.052909
128	GO:0044248	cellular catabolic process	1674	256	216.43	0.00146	0.0533183
129	GO:0034641	cellular nitrogen compound metabolic process	5495	769	710.43	0.00147	0.0533183
130	GO:0032402	melanosome transport	15	7	1.94	0.00149	0.0533183
131	GO:0033522	histone H2A ubiquitination	15	7	1.94	0.00149	0.0533183
132	GO:2000142	regulation of DNA-dependent transcription, initiation	15	7	1.94	0.00149	0.0533183
133	GO:0045927	positive regulation of growth	145	32	18.75	0.00152	0.0533183
134	GO:0051129	negative regulation of cellular component organization	331	62	42.79	0.00154	0.0533183
135	GO:0009893	positive regulation of metabolic process	1994	300	257.8	0.00156	0.0533183
136	GO:0007094	mitotic cell cycle spindle assembly checkpoint	32	11	4.14	0.00156	0.0533183
137	GO:0051352	negative regulation of ligase activity	72	19	9.31	0.00158	0.0533183
138	GO:0051444	negative regulation of ubiquitin-protein ligase activity	72	19	9.31	0.00158	0.0533183
139	GO:0006796	phosphate-containing compound metabolic process	2425	359	313.52	0.00159	0.0533183
140	GO:0033002	muscle cell proliferation	105	25	13.58	0.00159	0.0533183
141	GO:0060548	negative regulation of cell death	623	106	80.55	0.0016	0.0533183
142	GO:0051726	regulation of cell cycle	732	122	94.64	0.0016	0.0533183
143	GO:1901360	organic cyclic compound metabolic process	5479	766	708.36	0.00171	0.0561925
144	GO:1901575	organic substance catabolic process	1823	276	235.69	0.00171	0.0561925
145	GO:0006793	phosphorus metabolic process	2472	365	319.6	0.00173	0.0563951
146	GO:0010639	negative regulation of organelle organization	170	36	21.98	0.00174	0.0563951
147	GO:0048634	regulation of muscle organ development	106	25	13.7	0.00183	0.0589086
148	GO:0007091	mitotic metaphase/anaphase transition	47	14	6.08	0.00185	0.05915
149	GO:0006468	protein phosphorylation	1118	177	144.54	0.00187	0.0593882
150	GO:0016482	cytoplasmic transport	715	119	92.44	0.00191	0.0601685
151	GO:0051320	S phase	147	32	19.01	0.00192	0.0601685
152	GO:0043623	cellular protein complex assembly	309	58	39.95	0.00203	0.0631971
153	GO:0051865	protein autoubiquitination	33	11	4.27	0.00208	0.0639127
154	GO:0071173	spindle assembly checkpoint	33	11	4.27	0.00208	0.0639127
155	GO:0014706	striated muscle tissue development	303	57	39.17	0.0021	0.0640033
156	GO:0000910	cytokinesis	107	25	13.83	0.00211	0.0640033
157	GO:0000086	G2/M transition of mitotic cell cycle	142	31	18.36	0.00214	0.0644999
158	GO:0051171	regulation of nitrogen compound metabolic process	3438	494	444.49	0.00227	0.0679851
159	GO:0006695	cholesterol biosynthetic process	43	13	5.56	0.0023	0.0683832
160	GO:0048518	positive regulation of biological process	3394	488	438.8	0.00232	0.0683832
161	GO:0032401	establishment of melanosome localization	16	7	2.07	0.00235	0.0683832
162	GO:0051904	pigment granule transport	16	7	2.07	0.00235	0.0683832
163	GO:0032270	positive regulation of cellular protein metabolic process	809	132	104.59	0.00236	0.0683832
164	GO:0048193	Golgi vesicle transport	179	37	23.14	0.00237	0.0683832
165	GO:0034645	cellular macromolecule biosynthetic process	4085	580	528.14	0.0024	0.0688291
166	GO:0016055	Wnt receptor signaling pathway	299	56	38.66	0.00253	0.0716884
167	GO:0031399	regulation of protein modification process	1020	162	131.87	0.00253	0.0716884
168	GO:0033205	cell cycle cytokinesis	34	11	4.4	0.00272	0.0766133
169	GO:0045786	negative regulation of cell cycle	451	79	58.31	0.00275	0.0766529
170	GO:0006508	proteolysis	931	149	120.37	0.00277	0.0766529
171	GO:0046907	intracellular transport	1199	187	155.02	0.00277	0.0766529
172	GO:0048661	positive regulation of smooth muscle cell proliferation	39	12	5.04	0.00284	0.0779549
173	GO:0016126	sterol biosynthetic process	49	14	6.34	0.00285	0.0779549
174	GO:0048519	negative regulation of biological process	3114	449	402.6	0.00299	0.0813143
175	GO:0006807	nitrogen compound metabolic process	5836	809	754.52	0.00308	0.0830789
176	GO:0051648	vesicle localization	76	19	9.83	0.00309	0.0830789
177	GO:0060537	muscle tissue development	315	58	40.73	0.00318	0.0848038
178	GO:0000082	G1/S transition of mitotic cell cycle	213	42	27.54	0.00319	0.0848038
179	GO:0010605	negative regulation of macromolecule metabolic process	1340	206	173.24	0.00339	0.0896172
180	GO:0016202	regulation of striated muscle tissue development	105	24	13.58	0.00347	0.0907185
181	GO:1901861	regulation of muscle tissue development	105	24	13.58	0.00347	0.0907185
182	GO:0007050	cell cycle arrest	382	68	49.39	0.00353	0.0908443
183	GO:0051905	establishment of pigment granule localization	17	7	2.2	0.00356	0.0908443
184	GO:0007243	intracellular protein kinase cascade	874	140	113	0.00356	0.0908443
185	GO:0045839	negative regulation of mitosis	40	12	5.17	0.00359	0.0908443
186	GO:0051784	negative regulation of nuclear division	40	12	5.17	0.00359	0.0908443
187	GO:0055024	regulation of cardiac muscle tissue development	40	12	5.17	0.00359	0.0908443
188	GO:0009261	ribonucleotide catabolic process	429	75	55.46	0.00365	0.0918713
189	GO:2000112	regulation of cellular macromolecule biosynthetic process	3063	441	396.01	0.00367	0.0918859
190	GO:0007281	germ cell development	135	29	17.45	0.00374	0.0931457
191	GO:0050789	regulation of biological process	7975	1084	1031.07	0.004	0.0990995
192	GO:0032886	regulation of microtubule-based process	89	21	11.51	0.00407	0.100309
193	GO:0006605	protein targeting	478	82	61.8	0.00412	0.101015
194	GO:0034453	microtubule anchoring	31	10	4.01	0.00429	0.104641
195	GO:0030031	cell projection assembly	204	40	26.37	0.00436	0.105803
196	GO:0006259	DNA metabolic process	851	136	110.02	0.00439	0.105987
197	GO:0060828	regulation of canonical Wnt receptor signaling pathway	125	27	16.16	0.00465	0.111694
198	GO:0000216	M/G1 transition of mitotic cell cycle	79	19	10.21	0.0049	0.116517
199	GO:0031124	mRNA 3'-end processing	79	19	10.21	0.0049	0.116517
200	GO:0031401	positive regulation of protein modification process	729	118	94.25	0.00511	0.118877
201	GO:0009154	purine ribonucleotide catabolic process	428	74	55.33	0.00511	0.118877
202	GO:0000236	mitotic prometaphase	85	20	10.99	0.00515	0.118877
203	GO:0003157	endocardium development	10	5	1.29	0.00515	0.118877
204	GO:0010613	positive regulation of cardiac muscle hypertrophy	10	5	1.29	0.00515	0.118877
205	GO:0014742	positive regulation of muscle hypertrophy	10	5	1.29	0.00515	0.118877
206	GO:0055012	ventricular cardiac muscle cell differentiation	18	7	2.33	0.00518	0.118989
207	GO:0009855	determination of bilateral symmetry	91	21	11.77	0.00535	0.1223
208	GO:0051146	striated muscle cell differentiation	213	41	27.54	0.00549	0.12357
209	GO:0006643	membrane lipid metabolic process	163	33	21.07	0.00551	0.12357
210	GO:0048002	antigen processing and presentation of peptide antigen	163	33	21.07	0.00551	0.12357
211	GO:0006607	NLS-bearing substrate import into nucleus	14	6	1.81	0.00551	0.12357
212	GO:0009948	anterior/posterior axis specification	42	12	5.43	0.00556	0.124103
213	GO:0046849	bone remodeling	58	15	7.5	0.00579	0.12863
214	GO:0031333	negative regulation of protein complex assembly	69	17	8.92	0.00584	0.128754
215	GO:0007517	muscle organ development	337	60	43.57	0.00585	0.128754
216	GO:0009799	specification of symmetry	92	21	11.89	0.00611	0.133854
217	GO:0042176	regulation of protein catabolic process	158	32	20.43	0.00616	0.134328
218	GO:0032990	cell part morphogenesis	678	110	87.66	0.00626	0.135882
219	GO:0031325	positive regulation of cellular metabolic process	1897	280	245.26	0.00649	0.140231
220	GO:0019219	regulation of nucleobase-containing compound metabolic process	3357	477	434.02	0.00652	0.140239
221	GO:0032989	cellular component morphogenesis	989	154	127.87	0.00679	0.144294
222	GO:0033043	regulation of organelle organization	494	83	63.87	0.0068	0.144294
223	GO:0048659	smooth muscle cell proliferation	70	17	9.05	0.0068	0.144294
224	GO:0032400	melanosome localization	19	7	2.46	0.0073	0.153527
225	GO:0046605	regulation of centrosome cycle	19	7	2.46	0.0073	0.153527
226	GO:0051128	regulation of cellular component organization	1227	187	158.64	0.00739	0.153738
227	GO:0061136	regulation of proteasomal protein catabolic process	65	16	8.4	0.00743	0.153738
228	GO:0090305	nucleic acid phosphodiester bond hydrolysis	65	16	8.4	0.00743	0.153738
229	GO:0009056	catabolic process	1968	289	254.44	0.00744	0.153738
230	GO:0000075	cell cycle checkpoint	243	45	31.42	0.00776	0.159654
231	GO:0042692	muscle cell differentiation	289	52	37.36	0.00797	0.163264
232	GO:0051147	regulation of muscle cell differentiation	106	23	13.7	0.00808	0.164216
233	GO:0010656	negative regulation of muscle cell apoptotic process	15	6	1.94	0.00819	0.164216
234	GO:0010824	regulation of centrosome duplication	15	6	1.94	0.00819	0.164216
235	GO:0032435	negative regulation of proteasomal ubiquitin-dependent protein catabolic process	15	6	1.94	0.00819	0.164216
236	GO:1901799	negative regulation of proteasomal protein catabolic process	15	6	1.94	0.00819	0.164216
237	GO:0051983	regulation of chromosome segregation	24	8	3.1	0.00832	0.166119
238	GO:0046621	negative regulation of organ growth	11	5	1.42	0.00845	0.168006
239	GO:0060420	regulation of heart growth	34	10	4.4	0.00884	0.173833
240	GO:0034655	nucleobase-containing compound catabolic process	763	121	98.65	0.00889	0.173833
241	GO:0072358	cardiovascular system development	763	121	98.65	0.00889	0.173833
242	GO:0072359	circulatory system development	763	121	98.65	0.00889	0.173833
243	GO:0065009	regulation of molecular function	1792	264	231.68	0.00899	0.174929
244	GO:0016050	vesicle organization	101	22	13.06	0.00902	0.174929
245	GO:0048858	cell projection morphogenesis	666	107	86.11	0.00925	0.178657
246	GO:0010565	regulation of cellular ketone metabolic process	169	33	21.85	0.00957	0.184086
247	GO:0007346	regulation of mitotic cell cycle	312	55	40.34	0.00983	0.187754
248	GO:0010564	regulation of cell cycle process	433	73	55.98	0.00984	0.187754
249	GO:0007088	regulation of mitosis	90	20	11.64	0.00995	0.187784
250	GO:0051783	regulation of nuclear division	90	20	11.64	0.00995	0.187784
251	GO:0051875	pigment granule localization	20	7	2.59	0.00999	0.187784
252	GO:0045913	positive regulation of carbohydrate metabolic process	45	12	5.82	0.01003	0.187784
253	GO:0048660	regulation of smooth muscle cell proliferation	67	16	8.66	0.01004	0.187784
254	GO:0032434	regulation of proteasomal ubiquitin-dependent protein catabolic process	56	14	7.24	0.0103	0.191868
255	GO:0007010	cytoskeleton organization	788	124	101.88	0.01038	0.191868
256	GO:0051252	regulation of RNA metabolic process	2900	413	374.93	0.01038	0.191868
257	GO:0009059	macromolecule biosynthetic process	4209	587	544.17	0.0105	0.193331
258	GO:0002753	cytoplasmic pattern recognition receptor signaling pathway	40	11	5.17	0.01057	0.193865
259	GO:0000578	embryonic axis specification	35	10	4.53	0.01097	0.199654
260	GO:0007205	protein kinase C-activating G-protein coupled receptor signaling pathway	35	10	4.53	0.01097	0.199654
261	GO:0061008	hepaticobiliary system development	85	19	10.99	0.01108	0.200883
262	GO:0032269	negative regulation of cellular protein metabolic process	409	69	52.88	0.01166	0.209714
263	GO:0010611	regulation of cardiac muscle hypertrophy	16	6	2.07	0.01169	0.209714
264	GO:0000226	microtubule cytoskeleton organization	275	49	35.55	0.0117	0.209714
265	GO:0000902	cell morphogenesis	934	144	120.75	0.01213	0.216601
266	GO:0065007	biological regulation	8451	1137	1092.61	0.01237	0.220056
267	GO:0060538	skeletal muscle organ development	185	35	23.92	0.01265	0.223711
268	GO:0002474	antigen processing and presentation of peptide antigen via MHC class I	92	20	11.89	0.01267	0.223711
269	GO:0006417	regulation of translation	198	37	25.6	0.01282	0.225518
270	GO:0008631	intrinsic apoptotic signaling pathway in response to oxidative stress	12	5	1.55	0.01296	0.226298
271	GO:0035112	genitalia morphogenesis	12	5	1.55	0.01296	0.226298
272	GO:0010556	regulation of macromolecule biosynthetic process	3143	444	406.35	0.01311	0.228075
273	GO:0043122	regulation of I-kappaB kinase/NF-kappaB cascade	192	36	24.82	0.01326	0.22984
274	GO:0006892	post-Golgi vesicle-mediated transport	75	17	9.7	0.01373	0.23509
275	GO:0042254	ribosome biogenesis	148	29	19.13	0.01382	0.23509
276	GO:0010907	positive regulation of glucose metabolic process	31	9	4.01	0.01392	0.23509
277	GO:0070423	nucleotide-binding oligomerization domain containing signaling pathway	31	9	4.01	0.01392	0.23509
278	GO:0000737	DNA catabolic process, endonucleolytic	26	8	3.36	0.01396	0.23509
279	GO:0060043	regulation of cardiac muscle cell proliferation	26	8	3.36	0.01396	0.23509
280	GO:0070979	protein K11-linked ubiquitination	26	8	3.36	0.01396	0.23509
281	GO:0048515	spermatid differentiation	81	18	10.47	0.014	0.23509
282	GO:0031324	negative regulation of cellular metabolic process	1327	198	171.56	0.01401	0.23509
283	GO:0006521	regulation of cellular amino acid metabolic process	58	14	7.5	0.01407	0.235262
284	GO:0071702	organic substance transport	1921	279	248.36	0.01461	0.243431
285	GO:0007254	JNK cascade	168	32	21.72	0.01508	0.249836
286	GO:0019884	antigen processing and presentation of exogenous antigen	149	29	19.26	0.0151	0.249836
287	GO:0072523	purine-containing compound catabolic process	469	77	60.64	0.01523	0.251109
288	GO:0048736	appendage development	143	28	18.49	0.0155	0.25313
289	GO:0060173	limb development	143	28	18.49	0.0155	0.25313
290	GO:0044262	cellular carbohydrate metabolic process	207	38	26.76	0.01552	0.25313
291	GO:0007286	spermatid development	76	17	9.83	0.01562	0.25313
292	GO:0090090	negative regulation of canonical Wnt receptor signaling pathway	76	17	9.83	0.01562	0.25313
293	GO:0009896	positive regulation of catabolic process	137	27	17.71	0.01589	0.256626
294	GO:0000375	RNA splicing, via transesterification reactions	214	39	27.67	0.01608	0.257702
295	GO:0006303	double-strand break repair via nonhomologous end joining	17	6	2.2	0.01612	0.257702
296	GO:0014743	regulation of muscle hypertrophy	17	6	2.2	0.01612	0.257702
297	GO:0060389	pathway-restricted SMAD protein phosphorylation	37	10	4.78	0.01638	0.260101
298	GO:0070936	protein K48-linked ubiquitination	37	10	4.78	0.01638	0.260101
299	GO:0000723	telomere maintenance	65	15	8.4	0.01697	0.268569
300	GO:0043254	regulation of protein complex assembly	189	35	24.44	0.01729	0.272721
301	GO:0006195	purine nucleotide catabolic process	465	76	60.12	0.01748	0.274732
302	GO:0009892	negative regulation of metabolic process	1437	212	185.79	0.01761	0.274732
303	GO:0045444	fat cell differentiation	132	26	17.07	0.01784	0.274732
304	GO:0001889	liver development	83	18	10.73	0.01785	0.274732
305	GO:0007368	determination of left/right symmetry	83	18	10.73	0.01785	0.274732
306	GO:0009798	axis specification	89	19	11.51	0.01788	0.274732
307	GO:0009894	regulation of catabolic process	514	83	66.45	0.0179	0.274732
308	GO:0000377	RNA splicing, via transesterification reactions with bulged adenosine as nucleophile	209	38	27.02	0.01794	0.274732
309	GO:0000398	mRNA splicing, via spliceosome	209	38	27.02	0.01794	0.274732
310	GO:0032388	positive regulation of intracellular transport	126	25	16.29	0.01826	0.278595
311	GO:0007030	Golgi organization	43	11	5.56	0.01831	0.278595
312	GO:0022412	cellular process involved in reproduction in multicellular organism	177	33	22.88	0.01855	0.278744
313	GO:0051338	regulation of transferase activity	655	103	84.68	0.01867	0.278744
314	GO:0009880	embryonic pattern specification	60	14	7.76	0.01883	0.278744
315	GO:0042787	protein ubiquitination involved in ubiquitin-dependent protein catabolic process	60	14	7.76	0.01883	0.278744
316	GO:0051131	chaperone-mediated protein complex assembly	13	5	1.68	0.01885	0.278744
317	GO:0051383	kinetochore organization	13	5	1.68	0.01885	0.278744
318	GO:0051767	nitric-oxide synthase biosynthetic process	13	5	1.68	0.01885	0.278744
319	GO:0051769	regulation of nitric-oxide synthase biosynthetic process	13	5	1.68	0.01885	0.278744
320	GO:0060260	regulation of transcription initiation from RNA polymerase II promoter	13	5	1.68	0.01885	0.278744
321	GO:0006355	regulation of transcription, DNA-dependent	2817	398	364.2	0.01904	0.280677
322	GO:0032200	telomere organization	66	15	8.53	0.01941	0.283485
323	GO:0006184	GTP catabolic process	337	57	43.57	0.01944	0.283485
324	GO:0035107	appendage morphogenesis	133	26	17.2	0.01953	0.283485
325	GO:0035108	limb morphogenesis	133	26	17.2	0.01953	0.283485
326	GO:0046328	regulation of JNK cascade	133	26	17.2	0.01953	0.283485
327	GO:0090263	positive regulation of canonical Wnt receptor signaling pathway	49	12	6.34	0.01978	0.286235
328	GO:0006310	DNA recombination	204	37	26.37	0.02001	0.288235
329	GO:0007519	skeletal muscle tissue development	178	33	23.01	0.02004	0.288235
330	GO:0030522	intracellular receptor mediated signaling pathway	237	42	30.64	0.02014	0.288795
331	GO:0012501	programmed cell death	1554	227	200.91	0.02133	0.304935
332	GO:0070536	protein K63-linked deubiquitination	18	6	2.33	0.0216	0.306812
333	GO:0019439	aromatic compound catabolic process	808	124	104.46	0.02166	0.306812
334	GO:1901069	guanosine-containing compound catabolic process	339	57	43.83	0.02167	0.306812
335	GO:0061061	muscle structure development	456	74	58.95	0.0219	0.306812
336	GO:0002478	antigen processing and presentation of exogenous peptide antigen	147	28	19.01	0.02191	0.306812
337	GO:0071156	regulation of cell cycle arrest	265	46	34.26	0.02197	0.306812
338	GO:0006893	Golgi to plasma membrane transport	28	8	3.62	0.02198	0.306812
339	GO:0070534	protein K63-linked ubiquitination	28	8	3.62	0.02198	0.306812
340	GO:0038127	ERBB signaling pathway	160	30	20.69	0.02225	0.309668
341	GO:0043001	Golgi to plasma membrane protein transport	23	7	2.97	0.02234	0.310008
342	GO:0051641	cellular localization	2021	290	261.29	0.02267	0.313668
343	GO:0007264	small GTPase mediated signal transduction	611	96	78.99	0.02302	0.31629
344	GO:0000724	double-strand break repair via homologous recombination	50	12	6.46	0.02306	0.31629
345	GO:0000725	recombinational repair	50	12	6.46	0.02306	0.31629
346	GO:0003007	heart morphogenesis	180	33	23.27	0.02329	0.318521
347	GO:0006888	ER to Golgi vesicle-mediated transport	56	13	7.24	0.02405	0.327967
348	GO:0021915	neural tube development	142	27	18.36	0.02458	0.334231
349	GO:0043549	regulation of kinase activity	634	99	81.97	0.02471	0.335036
350	GO:0048771	tissue remodeling	117	23	15.13	0.02531	0.339661
351	GO:0001569	patterning of blood vessels	34	9	4.4	0.02539	0.339661
352	GO:0034508	centromere complex assembly	34	9	4.4	0.02539	0.339661
353	GO:0060038	cardiac muscle cell proliferation	34	9	4.4	0.02539	0.339661
354	GO:0006369	termination of RNA polymerase II transcription	45	11	5.82	0.02541	0.339661
355	GO:0043067	regulation of programmed cell death	1196	177	154.63	0.02588	0.344798
356	GO:0051656	establishment of organelle localization	111	22	14.35	0.02594	0.344798
357	GO:0031293	membrane protein intracellular domain proteolysis	14	5	1.81	0.02627	0.347234
358	GO:0032204	regulation of telomere maintenance	14	5	1.81	0.02627	0.347234
359	GO:0000186	activation of MAPKK activity	51	12	6.59	0.02672	0.350637
360	GO:0006915	apoptotic process	1541	224	199.23	0.02673	0.350637
361	GO:0008154	actin polymerization or depolymerization	124	24	16.03	0.02695	0.350637
362	GO:0035115	embryonic forelimb morphogenesis	29	8	3.75	0.02701	0.350637
363	GO:0040018	positive regulation of multicellular organism growth	29	8	3.75	0.02701	0.350637
364	GO:0055021	regulation of cardiac muscle tissue growth	29	8	3.75	0.02701	0.350637
365	GO:0007249	I-kappaB kinase/NF-kappaB cascade	215	38	27.8	0.02705	0.350637
366	GO:0031326	regulation of cellular biosynthetic process	3272	456	423.03	0.02749	0.350637
367	GO:0009166	nucleotide catabolic process	482	77	62.32	0.02751	0.350637
368	GO:0090101	negative regulation of transmembrane receptor protein serine/threonine kinase signaling pathway	93	19	12.02	0.02755	0.350637
369	GO:0010676	positive regulation of cellular carbohydrate metabolic process	40	10	5.17	0.02787	0.350637
370	GO:0007162	negative regulation of cell adhesion	87	18	11.25	0.02795	0.350637
371	GO:0090068	positive regulation of cell cycle process	163	30	21.07	0.02807	0.350637
372	GO:2001141	regulation of RNA biosynthetic process	2837	398	366.79	0.02808	0.350637
373	GO:0002042	cell migration involved in sprouting angiogenesis	24	7	3.1	0.02812	0.350637
374	GO:0003209	cardiac atrium morphogenesis	24	7	3.1	0.02812	0.350637
375	GO:0010559	regulation of glycoprotein biosynthetic process	24	7	3.1	0.02812	0.350637
376	GO:0010390	histone monoubiquitination	19	6	2.46	0.0282	0.350637
377	GO:0042255	ribosome assembly	19	6	2.46	0.0282	0.350637
378	GO:0050000	chromosome localization	19	6	2.46	0.0282	0.350637
379	GO:0060045	positive regulation of cardiac muscle cell proliferation	19	6	2.46	0.0282	0.350637
380	GO:0010608	posttranscriptional regulation of gene expression	351	58	45.38	0.02834	0.350637
381	GO:0006308	DNA catabolic process	69	15	8.92	0.02836	0.350637
382	GO:0033238	regulation of cellular amine metabolic process	75	16	9.7	0.02838	0.350637
383	GO:0070507	regulation of microtubule cytoskeleton organization	75	16	9.7	0.02838	0.350637
384	GO:0040008	regulation of growth	511	81	66.07	0.0287	0.352749
385	GO:0071900	regulation of protein serine/threonine kinase activity	365	60	47.19	0.0287	0.352749
386	GO:0010627	regulation of intracellular protein kinase cascade	695	107	89.85	0.02887	0.353919
387	GO:0045185	maintenance of protein location	106	21	13.7	0.02919	0.356918
388	GO:0051649	establishment of localization in cell	1796	258	232.2	0.02959	0.360313
389	GO:0060419	heart growth	46	11	5.95	0.02962	0.360313
390	GO:0022613	ribonucleoprotein complex biogenesis	230	40	29.74	0.03012	0.362157
391	GO:0009889	regulation of biosynthetic process	3300	459	426.65	0.03024	0.362157
392	GO:0007052	mitotic spindle organization	35	9	4.53	0.03038	0.362157
393	GO:0030837	negative regulation of actin filament polymerization	35	9	4.53	0.03038	0.362157
394	GO:0090316	positive regulation of intracellular protein transport	94	19	12.15	0.03049	0.362157
395	GO:0000281	cytokinesis after mitosis	10	4	1.29	0.03069	0.362157
396	GO:0010664	negative regulation of striated muscle cell apoptotic process	10	4	1.29	0.03069	0.362157
397	GO:0010738	regulation of protein kinase A signaling cascade	10	4	1.29	0.03069	0.362157
398	GO:0032743	positive regulation of interleukin-2 production	10	4	1.29	0.03069	0.362157
399	GO:0033160	positive regulation of protein import into nucleus, translocation	10	4	1.29	0.03069	0.362157
400	GO:0051323	metaphase	10	4	1.29	0.03069	0.362157
401	GO:0051382	kinetochore assembly	10	4	1.29	0.03069	0.362157
402	GO:0007292	female gamete generation	88	18	11.38	0.03103	0.364224
403	GO:0046039	GTP metabolic process	346	57	44.73	0.03113	0.364224
404	GO:0030326	embryonic limb morphogenesis	113	22	14.61	0.03119	0.364224
405	GO:0035113	embryonic appendage morphogenesis	113	22	14.61	0.03119	0.364224
406	GO:0051248	negative regulation of protein metabolic process	471	75	60.89	0.03125	0.364224
407	GO:0007173	epidermal growth factor receptor signaling pathway	158	29	20.43	0.03143	0.365106
408	GO:0006353	DNA-dependent transcription, termination	82	17	10.6	0.03148	0.365106
409	GO:0043687	post-translational protein modification	191	34	24.69	0.0319	0.369073
410	GO:0033365	protein localization to organelle	507	80	65.55	0.03249	0.374102
411	GO:0051493	regulation of cytoskeleton organization	265	45	34.26	0.03264	0.374102
412	GO:0046700	heterocycle catabolic process	806	122	104.21	0.03271	0.374102
413	GO:0006900	membrane budding	41	10	5.3	0.03273	0.374102
414	GO:0032092	positive regulation of protein binding	41	10	5.3	0.03273	0.374102
415	GO:0030518	intracellular steroid hormone receptor signaling pathway	101	20	13.06	0.03288	0.374911
416	GO:0042981	regulation of apoptotic process	1184	174	153.08	0.03385	0.385044
417	GO:0051253	negative regulation of RNA metabolic process	836	126	108.08	0.03402	0.386049
418	GO:0000070	mitotic sister chromatid segregation	47	11	6.08	0.0343	0.386775
419	GO:0071901	negative regulation of protein serine/threonine kinase activity	89	18	11.51	0.03437	0.386775
420	GO:0002221	pattern recognition receptor signaling pathway	127	24	16.42	0.03482	0.386775
421	GO:0000289	nuclear-transcribed mRNA poly(A) tail shortening	25	7	3.23	0.03482	0.386775
422	GO:0006309	apoptotic DNA fragmentation	25	7	3.23	0.03482	0.386775
423	GO:0043631	RNA polyadenylation	25	7	3.23	0.03482	0.386775
424	GO:0043087	regulation of GTPase activity	219	38	28.31	0.0349	0.386775
425	GO:0045454	cell redox homeostasis	53	12	6.85	0.03527	0.386775
426	GO:0007350	blastoderm segmentation	15	5	1.94	0.03531	0.386775
427	GO:0007351	tripartite regional subdivision	15	5	1.94	0.03531	0.386775
428	GO:0008595	anterior/posterior axis specification, embryo	15	5	1.94	0.03531	0.386775
429	GO:0046685	response to arsenic-containing substance	15	5	1.94	0.03531	0.386775
430	GO:0060039	pericardium development	15	5	1.94	0.03531	0.386775
431	GO:0071354	cellular response to interleukin-6	15	5	1.94	0.03531	0.386775
432	GO:2000811	negative regulation of anoikis	15	5	1.94	0.03531	0.386775
433	GO:0070646	protein modification by small protein removal	77	16	9.96	0.03548	0.38774
434	GO:0000726	non-recombinational repair	20	6	2.59	0.036	0.388153
435	GO:0002090	regulation of receptor internalization	20	6	2.59	0.036	0.388153
436	GO:0006949	syncytium formation	20	6	2.59	0.036	0.388153
437	GO:0015012	heparan sulfate proteoglycan biosynthetic process	20	6	2.59	0.036	0.388153
438	GO:0006665	sphingolipid metabolic process	121	23	15.64	0.036	0.388153
439	GO:0014855	striated muscle cell proliferation	36	9	4.65	0.03601	0.388153
440	GO:0051403	stress-activated MAPK cascade	213	37	27.54	0.03644	0.390336
441	GO:0019882	antigen processing and presentation	193	34	24.95	0.03645	0.390336
442	GO:0016197	endosomal transport	134	25	17.32	0.03646	0.390336
443	GO:0007098	centrosome cycle	42	10	5.43	0.03815	0.407507
444	GO:1901292	nucleoside phosphate catabolic process	490	77	63.35	0.03836	0.408828
445	GO:0008219	cell death	1719	246	222.24	0.03848	0.409185
446	GO:0048872	homeostasis of number of cells	174	31	22.5	0.03866	0.410177
447	GO:0006090	pyruvate metabolic process	31	8	4.01	0.03934	0.413212
448	GO:0010389	regulation of G2/M transition of mitotic cell cycle	31	8	4.01	0.03934	0.413212
449	GO:0048599	oocyte development	31	8	4.01	0.03934	0.413212
450	GO:0033124	regulation of GTP catabolic process	221	38	28.57	0.03943	0.413212
451	GO:0008284	positive regulation of cell proliferation	654	100	84.55	0.03947	0.413212
452	GO:0051099	positive regulation of binding	78	16	10.08	0.03947	0.413212
453	GO:0060070	canonical Wnt receptor signaling pathway	181	32	23.4	0.03966	0.414285
454	GO:0010941	regulation of cell death	1227	179	158.64	0.04002	0.415399
455	GO:0034134	toll-like receptor 2 signaling pathway	72	15	9.31	0.04003	0.415399
456	GO:0043506	regulation of JUN kinase activity	72	15	9.31	0.04003	0.415399
457	GO:0016265	death	1721	246	222.5	0.0402	0.415445
458	GO:0051650	establishment of vesicle localization	54	12	6.98	0.04021	0.415445
459	GO:0033157	regulation of intracellular protein transport	168	30	21.72	0.0403	0.415468
460	GO:0046467	membrane lipid biosynthetic process	97	19	12.54	0.04071	0.418782
461	GO:0051174	regulation of phosphorus metabolic process	1228	179	158.76	0.04105	0.420554
462	GO:0044270	cellular nitrogen compound catabolic process	806	121	104.21	0.04106	0.420554
463	GO:0042325	regulation of phosphorylation	864	129	111.7	0.04132	0.422303
464	GO:0002224	toll-like receptor signaling pathway	110	21	14.22	0.04188	0.427104
465	GO:0035136	forelimb morphogenesis	37	9	4.78	0.04232	0.428646
466	GO:0046677	response to antibiotic	37	9	4.78	0.04232	0.428646
467	GO:0060324	face development	37	9	4.78	0.04232	0.428646
468	GO:0001539	ciliary or flagellar motility	26	7	3.36	0.04251	0.428646
469	GO:0046850	regulation of bone remodeling	26	7	3.36	0.04251	0.428646
470	GO:0010948	negative regulation of cell cycle process	104	20	13.45	0.04326	0.428646
471	GO:0006266	DNA ligation	11	4	1.42	0.04339	0.428646
472	GO:0010662	regulation of striated muscle cell apoptotic process	11	4	1.42	0.04339	0.428646
473	GO:0039528	cytoplasmic pattern recognition receptor signaling pathway in response to virus	11	4	1.42	0.04339	0.428646
474	GO:0043064	flagellum organization	11	4	1.42	0.04339	0.428646
475	GO:0046033	AMP metabolic process	11	4	1.42	0.04339	0.428646
476	GO:0046851	negative regulation of bone remodeling	11	4	1.42	0.04339	0.428646
477	GO:0048617	embryonic foregut morphogenesis	11	4	1.42	0.04339	0.428646
478	GO:0060413	atrial septum morphogenesis	11	4	1.42	0.04339	0.428646
479	GO:0071305	cellular response to vitamin D	11	4	1.42	0.04339	0.428646
480	GO:0031098	stress-activated protein kinase signaling cascade	216	37	27.93	0.04375	0.430701
481	GO:0045732	positive regulation of protein catabolic process	79	16	10.21	0.04378	0.430701
482	GO:2000145	regulation of cell motility	409	65	52.88	0.04395	0.431476
483	GO:0042177	negative regulation of protein catabolic process	43	10	5.56	0.04417	0.432738
484	GO:0002758	innate immune response-activating signal transduction	130	24	16.81	0.04429	0.433017
485	GO:0042590	antigen processing and presentation of exogenous peptide antigen via MHC class I	73	15	9.44	0.04459	0.435051
486	GO:0060322	head development	49	11	6.34	0.04519	0.438768
487	GO:0031023	microtubule organizing center organization	67	14	8.66	0.0452	0.438768
488	GO:0006913	nucleocytoplasmic transport	340	55	43.96	0.04539	0.438768
489	GO:0035050	embryonic heart tube development	61	13	7.89	0.04557	0.438768
490	GO:0001776	leukocyte homeostasis	55	12	7.11	0.04561	0.438768
491	GO:1901068	guanosine-containing compound metabolic process	354	57	45.77	0.04561	0.438768
492	GO:0043547	positive regulation of GTPase activity	150	27	19.39	0.04562	0.438768
493	GO:0001841	neural tube formation	92	18	11.89	0.04594	0.439332
494	GO:0008105	asymmetric protein localization	16	5	2.07	0.04605	0.439332
495	GO:0008608	attachment of spindle microtubules to kinetochore	16	5	2.07	0.04605	0.439332
496	GO:0046622	positive regulation of organ growth	16	5	2.07	0.04605	0.439332
497	GO:0032872	regulation of stress-activated MAPK cascade	151	27	19.52	0.04897	0.46625
498	GO:0043331	response to dsRNA	38	9	4.91	0.04933	0.468734
499	GO:0051336	regulation of hydrolase activity	740	111	95.67	0.04965	0.470655
500	GO:0009203	ribonucleoside triphosphate catabolic process	405	64	52.36	0.04993	0.470655
501	GO:0009207	purine ribonucleoside triphosphate catabolic process	405	64	52.36	0.04993	0.470655
502	GO:0016192	vesicle-mediated transport	885	131	114.42	0.04993	0.470655
503	GO:2000113	negative regulation of cellular macromolecule biosynthetic process	907	134	117.26	0.0502	0.472259
504	GO:0034130	toll-like receptor 1 signaling pathway	68	14	8.79	0.05042	0.473107
505	GO:0045859	regulation of protein kinase activity	604	92	78.09	0.05054	0.473107
506	GO:0031929	TOR signaling cascade	44	10	5.69	0.05079	0.473107
507	GO:0043500	muscle adaptation	44	10	5.69	0.05079	0.473107
508	GO:0048259	regulation of receptor-mediated endocytosis	44	10	5.69	0.05079	0.473107
509	GO:0030521	androgen receptor signaling pathway	62	13	8.02	0.05111	0.474219
510	GO:0003230	cardiac atrium development	27	7	3.49	0.05121	0.474219
511	GO:0043502	regulation of muscle adaptation	27	7	3.49	0.05121	0.474219
512	GO:0030072	peptide hormone secretion	185	32	23.92	0.05135	0.474399
513	GO:0000819	sister chromatid segregation	50	11	6.46	0.05143	0.474399
514	GO:0006898	receptor-mediated endocytosis	132	24	17.07	0.05158	0.474857
515	GO:0001701	in utero embryonic development	329	53	42.54	0.05192	0.476593
516	GO:0051276	chromosome organization	691	104	89.34	0.05197	0.476593
517	GO:0070302	regulation of stress-activated protein kinase signaling cascade	152	27	19.65	0.0525	0.47957
518	GO:0030030	cell projection organization	916	135	118.43	0.05267	0.47957
519	GO:0045597	positive regulation of cell differentiation	484	75	62.58	0.05267	0.47957
520	GO:0006352	DNA-dependent transcription, initiation	226	38	29.22	0.0527	0.47957
521	GO:0000165	MAPK cascade	527	81	68.13	0.05335	0.481401
522	GO:0030111	regulation of Wnt receptor signaling pathway	179	31	23.14	0.05368	0.481401
523	GO:0046777	protein autophosphorylation	179	31	23.14	0.05368	0.481401
524	GO:0031400	negative regulation of protein modification process	316	51	40.85	0.05414	0.481401
525	GO:0045892	negative regulation of transcription, DNA-dependent	808	120	104.46	0.05417	0.481401
526	GO:0009146	purine nucleoside triphosphate catabolic process	407	64	52.62	0.05424	0.481401
527	GO:0044087	regulation of cellular component biogenesis	344	55	44.47	0.05449	0.481401
528	GO:0051169	nuclear transport	344	55	44.47	0.05449	0.481401
529	GO:0040014	regulation of multicellular organism growth	75	15	9.7	0.05478	0.481401
530	GO:0009994	oocyte differentiation	33	8	4.27	0.05496	0.481401
531	GO:0032784	regulation of DNA-dependent transcription, elongation	33	8	4.27	0.05496	0.481401
532	GO:0033059	cellular pigmentation	33	8	4.27	0.05496	0.481401
533	GO:0060393	regulation of pathway-restricted SMAD protein phosphorylation	33	8	4.27	0.05496	0.481401
534	GO:0007018	microtubule-based movement	166	29	21.46	0.05501	0.481401
535	GO:0010660	regulation of muscle cell apoptotic process	22	6	2.84	0.05541	0.481401
536	GO:0010718	positive regulation of epithelial to mesenchymal transition	22	6	2.84	0.05541	0.481401
537	GO:0006412	translation	457	71	59.08	0.05546	0.481401
538	GO:0050678	regulation of epithelial cell proliferation	193	33	24.95	0.0555	0.481401
539	GO:0006351	transcription, DNA-dependent	3140	433	405.96	0.05551	0.481401
540	GO:0040012	regulation of locomotion	443	69	57.27	0.0558	0.481401
541	GO:0010810	regulation of cell-substrate adhesion	107	20	13.83	0.05582	0.481401
542	GO:0048638	regulation of developmental growth	107	20	13.83	0.05582	0.481401
543	GO:0009164	nucleoside catabolic process	436	68	56.37	0.05596	0.481401
544	GO:0002479	antigen processing and presentation of exogenous peptide antigen via MHC class I, TAP-dependent	69	14	8.92	0.05604	0.481401
545	GO:1901136	carbohydrate derivative catabolic process	557	85	72.01	0.05618	0.481401
546	GO:0040007	growth	773	115	99.94	0.05618	0.481401
547	GO:0006152	purine nucleoside catabolic process	415	65	53.65	0.05638	0.481401
548	GO:0046130	purine ribonucleoside catabolic process	415	65	53.65	0.05638	0.481401
549	GO:0010833	telomere maintenance via telomere lengthening	39	9	5.04	0.05706	0.481401
550	GO:0048814	regulation of dendrite morphogenesis	39	9	5.04	0.05706	0.481401
551	GO:0043244	regulation of protein complex disassembly	63	13	8.15	0.05709	0.481401
552	GO:0051297	centrosome organization	63	13	8.15	0.05709	0.481401
553	GO:0016331	morphogenesis of embryonic epithelium	140	25	18.1	0.05719	0.481401
554	GO:0006611	protein export from nucleus	45	10	5.82	0.05804	0.481401
555	GO:2001022	positive regulation of response to DNA damage stimulus	45	10	5.82	0.05804	0.481401
556	GO:0003151	outflow tract morphogenesis	51	11	6.59	0.05823	0.481401
557	GO:0009247	glycolipid biosynthetic process	51	11	6.59	0.05823	0.481401
558	GO:0001522	pseudouridine synthesis	17	5	2.2	0.05852	0.481401
559	GO:0007520	myoblast fusion	17	5	2.2	0.05852	0.481401
560	GO:0032007	negative regulation of TOR signaling cascade	17	5	2.2	0.05852	0.481401
561	GO:0046716	muscle cell homeostasis	17	5	2.2	0.05852	0.481401
562	GO:0060788	ectodermal placode formation	17	5	2.2	0.05852	0.481401
563	GO:0071696	ectodermal placode development	17	5	2.2	0.05852	0.481401
564	GO:0071697	ectodermal placode morphogenesis	17	5	2.2	0.05852	0.481401
565	GO:0006086	acetyl-CoA biosynthetic process from pyruvate	12	4	1.55	0.05861	0.481401
566	GO:0007440	foregut morphogenesis	12	4	1.55	0.05861	0.481401
567	GO:0010510	regulation of acetyl-CoA biosynthetic process from pyruvate	12	4	1.55	0.05861	0.481401
568	GO:0010737	protein kinase A signaling cascade	12	4	1.55	0.05861	0.481401
569	GO:0032486	Rap protein signal transduction	12	4	1.55	0.05861	0.481401
570	GO:0035964	COPI-coated vesicle budding	12	4	1.55	0.05861	0.481401
571	GO:0043517	positive regulation of DNA damage response, signal transduction by p53 class mediator	12	4	1.55	0.05861	0.481401
572	GO:0043968	histone H2A acetylation	12	4	1.55	0.05861	0.481401
573	GO:0048200	Golgi transport vesicle coating	12	4	1.55	0.05861	0.481401
574	GO:0048205	COPI coating of Golgi vesicle	12	4	1.55	0.05861	0.481401
575	GO:0072583	clathrin-mediated endocytosis	12	4	1.55	0.05861	0.481401
576	GO:1901798	positive regulation of signal transduction by p53 class mediator	12	4	1.55	0.05861	0.481401
577	GO:0044264	cellular polysaccharide metabolic process	82	16	10.6	0.0587	0.481401
578	GO:0009101	glycoprotein biosynthetic process	311	50	40.21	0.05928	0.485317
579	GO:0048871	multicellular organismal homeostasis	154	27	19.91	0.0601	0.49118
580	GO:0002755	MyD88-dependent toll-like receptor signaling pathway	76	15	9.83	0.06044	0.492991
581	GO:0030330	DNA damage response, signal transduction by p53 class mediator	108	20	13.96	0.06053	0.492991
582	GO:0042454	ribonucleoside catabolic process	424	66	54.82	0.06088	0.49499
583	GO:0019220	regulation of phosphate metabolic process	1215	175	157.08	0.06115	0.496332
584	GO:0043123	positive regulation of I-kappaB kinase/NF-kappaB cascade	141	25	18.23	0.06133	0.496941
585	GO:0006637	acyl-CoA metabolic process	70	14	9.05	0.06206	0.50114
586	GO:0035383	thioester metabolic process	70	14	9.05	0.06206	0.50114
587	GO:1901361	organic cyclic compound catabolic process	842	124	108.86	0.06233	0.502463
588	GO:0045934	negative regulation of nucleobase-containing compound metabolic process	915	134	118.3	0.06245	0.502574
589	GO:0016579	protein deubiquitination	64	13	8.27	0.06352	0.509452
590	GO:0043407	negative regulation of MAP kinase activity	64	13	8.27	0.06352	0.509452
591	GO:0010558	negative regulation of macromolecule biosynthetic process	945	138	122.18	0.06373	0.509643
592	GO:0072594	establishment of protein localization to organelle	209	35	27.02	0.06385	0.509643
593	GO:0010629	negative regulation of gene expression	894	131	115.58	0.06398	0.509643
594	GO:0048738	cardiac muscle tissue development	135	24	17.45	0.06406	0.509643
595	GO:0055001	muscle cell development	155	27	20.04	0.06418	0.509643
596	GO:0032774	RNA biosynthetic process	3225	443	416.95	0.06419	0.509643
597	GO:0080135	regulation of cellular response to stress	278	45	35.94	0.06437	0.509733
598	GO:0060627	regulation of vesicle-mediated transport	216	36	27.93	0.06445	0.509733
599	GO:0043086	negative regulation of catalytic activity	511	78	66.07	0.06468	0.509733
600	GO:0043507	positive regulation of JUN kinase activity	58	12	7.5	0.06474	0.509733
601	GO:0051149	positive regulation of muscle cell differentiation	58	12	7.5	0.06474	0.509733
602	GO:0070201	regulation of establishment of protein localization	313	50	40.47	0.06493	0.510004
603	GO:0048011	nerve growth factor receptor signaling pathway	223	37	28.83	0.06499	0.510004
604	GO:0002790	peptide secretion	189	32	24.44	0.06537	0.511399
605	GO:0031645	negative regulation of neurological system process	40	9	5.17	0.06554	0.511399
606	GO:0055017	cardiac muscle tissue growth	40	9	5.17	0.06554	0.511399
607	GO:0032273	positive regulation of protein polymerization	52	11	6.72	0.0656	0.511399
608	GO:0042733	embryonic digit morphogenesis	46	10	5.95	0.06594	0.512361
609	GO:0043242	negative regulation of protein complex disassembly	46	10	5.95	0.06594	0.512361
610	GO:0007165	signal transduction	4101	558	530.21	0.06637	0.514461
611	GO:0001837	epithelial to mesenchymal transition	77	15	9.96	0.06647	0.514461
612	GO:0070085	glycosylation	251	41	32.45	0.0666	0.514461
613	GO:0044092	negative regulation of molecular function	663	99	85.72	0.06685	0.514461
614	GO:0006336	DNA replication-independent nucleosome assembly	23	6	2.97	0.06708	0.514461
615	GO:0034080	CENP-A containing nucleosome assembly at centromere	23	6	2.97	0.06708	0.514461
616	GO:0034724	DNA replication-independent nucleosome organization	23	6	2.97	0.06708	0.514461
617	GO:0048873	homeostasis of number of cells within a tissue	23	6	2.97	0.06708	0.514461
618	GO:1901658	glycosyl compound catabolic process	441	68	57.02	0.06779	0.519065
619	GO:2000602	regulation of interphase of mitotic cell cycle	156	27	20.17	0.06845	0.522044
620	GO:0001932	regulation of protein phosphorylation	809	119	104.59	0.0685	0.522044
621	GO:0030177	positive regulation of Wnt receptor signaling pathway	71	14	9.18	0.06851	0.522044
622	GO:0009143	nucleoside triphosphate catabolic process	413	64	53.4	0.06885	0.523791
623	GO:0000079	regulation of cyclin-dependent protein kinase activity	84	16	10.86	0.07039	0.534648
624	GO:0030036	actin cytoskeleton organization	414	64	53.52	0.07154	0.536835
625	GO:0010720	positive regulation of cell development	150	26	19.39	0.07164	0.536835
626	GO:0003300	cardiac muscle hypertrophy	29	7	3.75	0.07176	0.536835
627	GO:0009225	nucleotide-sugar metabolic process	29	7	3.75	0.07176	0.536835
628	GO:0014897	striated muscle hypertrophy	29	7	3.75	0.07176	0.536835
629	GO:0019933	cAMP-mediated signaling	29	7	3.75	0.07176	0.536835
630	GO:0050805	negative regulation of synaptic transmission	29	7	3.75	0.07176	0.536835
631	GO:0014031	mesenchymal cell development	130	23	16.81	0.07179	0.536835
632	GO:0001952	regulation of cell-matrix adhesion	59	12	7.63	0.07213	0.536835
633	GO:0051172	negative regulation of nitrogen compound metabolic process	928	135	119.98	0.07242	0.536835
634	GO:0000768	syncytium formation by plasma membrane fusion	18	5	2.33	0.07272	0.536835
635	GO:0001953	negative regulation of cell-matrix adhesion	18	5	2.33	0.07272	0.536835
636	GO:0006929	substrate-dependent cell migration	18	5	2.33	0.07272	0.536835
637	GO:0036314	response to sterol	18	5	2.33	0.07272	0.536835
638	GO:0042659	regulation of cell fate specification	18	5	2.33	0.07272	0.536835
639	GO:0048339	paraxial mesoderm development	18	5	2.33	0.07272	0.536835
640	GO:0051303	establishment of chromosome localization	18	5	2.33	0.07272	0.536835
641	GO:0070723	response to cholesterol	18	5	2.33	0.07272	0.536835
642	GO:0006446	regulation of translational initiation	53	11	6.85	0.07354	0.540359
643	GO:0018107	peptidyl-threonine phosphorylation	53	11	6.85	0.07354	0.540359
644	GO:0045727	positive regulation of translation	53	11	6.85	0.07354	0.540359
645	GO:0030073	insulin secretion	164	28	21.2	0.07405	0.543263
646	GO:0043487	regulation of RNA stability	41	9	5.3	0.07477	0.547696
647	GO:0046434	organophosphate catabolic process	530	80	68.52	0.07585	0.549402
648	GO:0071826	ribonucleoprotein complex subunit organization	111	20	14.35	0.07628	0.549402
649	GO:0021542	dentate gyrus development	13	4	1.68	0.07628	0.549402
650	GO:0021756	striatum development	13	4	1.68	0.07628	0.549402
651	GO:0034104	negative regulation of tissue remodeling	13	4	1.68	0.07628	0.549402
652	GO:0046827	positive regulation of protein export from nucleus	13	4	1.68	0.07628	0.549402
653	GO:0048194	Golgi vesicle budding	13	4	1.68	0.07628	0.549402
654	GO:0050812	regulation of acyl-CoA biosynthetic process	13	4	1.68	0.07628	0.549402
655	GO:0051482	elevation of cytosolic calcium ion concentration involved in phospholipase C-activating G-protein coupled signaling pathway	13	4	1.68	0.07628	0.549402
656	GO:0060438	trachea development	13	4	1.68	0.07628	0.549402
657	GO:0071777	positive regulation of cell cycle cytokinesis	13	4	1.68	0.07628	0.549402
658	GO:0051130	positive regulation of cellular component organization	480	73	62.06	0.07642	0.549574
659	GO:0046165	alcohol biosynthetic process	131	23	16.94	0.07689	0.552115
660	GO:0046822	regulation of nucleocytoplasmic transport	158	27	20.43	0.07757	0.554371
661	GO:0006977	DNA damage response, signal transduction by p53 class mediator resulting in cell cycle arrest	66	13	8.53	0.07779	0.554371
662	GO:0072413	signal transduction involved in mitotic cell cycle checkpoint	66	13	8.53	0.07779	0.554371
663	GO:0072431	signal transduction involved in mitotic cell cycle G1/S transition DNA damage checkpoint	66	13	8.53	0.07779	0.554371
664	GO:0072474	signal transduction involved in mitotic cell cycle G1/S checkpoint	66	13	8.53	0.07779	0.554371
665	GO:0045595	regulation of cell differentiation	1012	146	130.84	0.07845	0.557893
666	GO:0002218	activation of innate immune response	138	24	17.84	0.07852	0.557893
667	GO:0032880	regulation of protein localization	367	57	47.45	0.07929	0.562519
668	GO:0046824	positive regulation of nucleocytoplasmic transport	79	15	10.21	0.07973	0.562925
669	GO:0000271	polysaccharide biosynthetic process	60	12	7.76	0.08005	0.562925
670	GO:0006378	mRNA polyadenylation	24	6	3.1	0.08007	0.562925
671	GO:0045124	regulation of bone resorption	24	6	3.1	0.08007	0.562925
672	GO:0046825	regulation of protein export from nucleus	24	6	3.1	0.08007	0.562925
673	GO:0060998	regulation of dendritic spine development	24	6	3.1	0.08007	0.562925
674	GO:0005976	polysaccharide metabolic process	92	17	11.89	0.08018	0.562925
675	GO:0006486	protein glycosylation	248	40	32.06	0.08076	0.56532
676	GO:0043413	macromolecule glycosylation	248	40	32.06	0.08076	0.56532
677	GO:0031329	regulation of cellular catabolic process	446	68	57.66	0.08135	0.568609
678	GO:1901576	organic substance biosynthetic process	5057	681	653.81	0.08174	0.570341
679	GO:0006497	protein lipidation	54	11	6.98	0.08207	0.570341
680	GO:0006997	nucleus organization	54	11	6.98	0.08207	0.570341
681	GO:0001838	embryonic epithelial tube formation	112	20	14.48	0.08208	0.570341
682	GO:0015833	peptide transport	200	33	25.86	0.08249	0.57235
683	GO:0031571	mitotic cell cycle G1/S transition DNA damage checkpoint	73	14	9.44	0.0827	0.572967
684	GO:0060341	regulation of cellular localization	663	98	85.72	0.08297	0.573841
685	GO:0008064	regulation of actin polymerization or depolymerization	99	18	12.8	0.08319	0.573841
686	GO:0030041	actin filament polymerization	99	18	12.8	0.08319	0.573841
687	GO:0071779	G1/S transition checkpoint	86	16	11.12	0.08353	0.574012
688	GO:0018410	C-terminal protein amino acid modification	30	7	3.88	0.08362	0.574012
689	GO:0035872	nucleotide-binding domain, leucine rich repeat containing receptor signaling pathway	48	10	6.21	0.0837	0.574012
690	GO:0051318	G1 phase	48	10	6.21	0.0837	0.574012
691	GO:0045453	bone resorption	42	9	5.43	0.08475	0.575501
692	GO:0001944	vasculature development	519	78	67.1	0.0848	0.575501
693	GO:0006312	mitotic recombination	36	8	4.65	0.08489	0.575501
694	GO:0006901	vesicle coating	36	8	4.65	0.08489	0.575501
695	GO:0032006	regulation of TOR signaling cascade	36	8	4.65	0.08489	0.575501
696	GO:0035384	thioester biosynthetic process	36	8	4.65	0.08489	0.575501
697	GO:0045861	negative regulation of proteolysis	36	8	4.65	0.08489	0.575501
698	GO:0071616	acyl-CoA biosynthetic process	36	8	4.65	0.08489	0.575501
699	GO:0072401	signal transduction involved in DNA integrity checkpoint	67	13	8.66	0.08564	0.577802
700	GO:0072404	signal transduction involved in G1/S transition checkpoint	67	13	8.66	0.08564	0.577802
701	GO:0072422	signal transduction involved in DNA damage checkpoint	67	13	8.66	0.08564	0.577802
702	GO:0006109	regulation of carbohydrate metabolic process	106	19	13.7	0.08584	0.577802
703	GO:0043542	endothelial cell migration	106	19	13.7	0.08584	0.577802
704	GO:0071824	protein-DNA complex subunit organization	153	26	19.78	0.08641	0.580813
705	GO:0050863	regulation of T cell activation	208	34	26.89	0.08742	0.584867
706	GO:0051347	positive regulation of transferase activity	441	67	57.02	0.08778	0.584867
707	GO:0065004	protein-DNA complex assembly	133	23	17.2	0.08781	0.584867
708	GO:0042180	cellular ketone metabolic process	222	36	28.7	0.0881	0.584867
709	GO:0072175	epithelial tube formation	113	20	14.61	0.08818	0.584867
710	GO:0002262	myeloid cell homeostasis	19	5	2.46	0.08862	0.584867
711	GO:0006541	glutamine metabolic process	19	5	2.46	0.08862	0.584867
712	GO:0006625	protein targeting to peroxisome	19	5	2.46	0.08862	0.584867
713	GO:0051491	positive regulation of filopodium assembly	19	5	2.46	0.08862	0.584867
714	GO:0070741	response to interleukin-6	19	5	2.46	0.08862	0.584867
715	GO:0072662	protein localization to peroxisome	19	5	2.46	0.08862	0.584867
716	GO:0072663	establishment of protein localization to peroxisome	19	5	2.46	0.08862	0.584867
717	GO:2000209	regulation of anoikis	19	5	2.46	0.08862	0.584867
718	GO:0051716	cellular response to stimulus	4980	670	643.85	0.08953	0.589988
719	GO:0030832	regulation of actin filament length	100	18	12.93	0.08977	0.589988
720	GO:0051495	positive regulation of cytoskeleton organization	100	18	12.93	0.08977	0.589988
721	GO:0006921	cellular component disassembly involved in execution phase of apoptosis	74	14	9.57	0.09044	0.593567
722	GO:0030833	regulation of actin filament polymerization	87	16	11.25	0.09065	0.594122
723	GO:0007585	respiratory gaseous exchange	55	11	7.11	0.09118	0.595944
724	GO:0033692	cellular polysaccharide biosynthetic process	55	11	7.11	0.09118	0.595944
725	GO:0032271	regulation of protein polymerization	107	19	13.83	0.09232	0.601107
726	GO:0007411	axon guidance	357	55	46.16	0.09336	0.601107
727	GO:0003143	embryonic heart tube morphogenesis	49	10	6.34	0.09358	0.601107
728	GO:0072395	signal transduction involved in cell cycle checkpoint	68	13	8.79	0.09396	0.601107
729	GO:0006501	C-terminal protein lipidation	25	6	3.23	0.09436	0.601107
730	GO:0008299	isoprenoid biosynthetic process	25	6	3.23	0.09436	0.601107
731	GO:0030201	heparan sulfate proteoglycan metabolic process	25	6	3.23	0.09436	0.601107
732	GO:0031055	chromatin remodeling at centromere	25	6	3.23	0.09436	0.601107
733	GO:0032845	negative regulation of homeostatic process	25	6	3.23	0.09436	0.601107
734	GO:0035162	embryonic hemopoiesis	25	6	3.23	0.09436	0.601107
735	GO:0043516	regulation of DNA damage response, signal transduction by p53 class mediator	25	6	3.23	0.09436	0.601107
736	GO:0060444	branching involved in mammary gland duct morphogenesis	25	6	3.23	0.09436	0.601107
737	GO:1901796	regulation of signal transduction by p53 class mediator	25	6	3.23	0.09436	0.601107
738	GO:0007623	circadian rhythm	81	15	10.47	0.09458	0.601107
739	GO:0008063	Toll signaling pathway	81	15	10.47	0.09458	0.601107
740	GO:0001568	blood vessel development	494	74	63.87	0.09603	0.601107
741	GO:0043408	regulation of MAPK cascade	458	69	59.21	0.0961	0.601107
742	GO:0002507	tolerance induction	14	4	1.81	0.09628	0.601107
743	GO:0003283	atrial septum development	14	4	1.81	0.09628	0.601107
744	GO:0010658	striated muscle cell apoptotic process	14	4	1.81	0.09628	0.601107
745	GO:0042149	cellular response to glucose starvation	14	4	1.81	0.09628	0.601107
746	GO:0043496	regulation of protein homodimerization activity	14	4	1.81	0.09628	0.601107
747	GO:0048368	lateral mesoderm development	14	4	1.81	0.09628	0.601107
748	GO:0051193	regulation of cofactor metabolic process	14	4	1.81	0.09628	0.601107
749	GO:0051196	regulation of coenzyme metabolic process	14	4	1.81	0.09628	0.601107
750	GO:0051310	metaphase plate congression	14	4	1.81	0.09628	0.601107
751	GO:0070498	interleukin-1-mediated signaling pathway	14	4	1.81	0.09628	0.601107
752	GO:0071108	protein K48-linked deubiquitination	14	4	1.81	0.09628	0.601107
753	GO:0071295	cellular response to vitamin	14	4	1.81	0.09628	0.601107
754	GO:0071775	regulation of cell cycle cytokinesis	14	4	1.81	0.09628	0.601107
755	GO:0006891	intra-Golgi vesicle-mediated transport	31	7	4.01	0.09653	0.601107
756	GO:0014896	muscle hypertrophy	31	7	4.01	0.09653	0.601107
757	GO:0002053	positive regulation of mesenchymal cell proliferation	37	8	4.78	0.09664	0.601107
758	GO:0007528	neuromuscular junction development	37	8	4.78	0.09664	0.601107
759	GO:0043488	regulation of mRNA stability	37	8	4.78	0.09664	0.601107
760	GO:0006664	glycolipid metabolic process	101	18	13.06	0.09667	0.601107
761	GO:0010675	regulation of cellular carbohydrate metabolic process	101	18	13.06	0.09667	0.601107
762	GO:0009100	glycoprotein metabolic process	358	55	46.28	0.09699	0.60195
763	GO:0051240	positive regulation of multicellular organismal process	516	77	66.71	0.09706	0.60195
764	GO:0043405	regulation of MAP kinase activity	252	40	32.58	0.09732	0.602064
765	GO:0048468	cell development	1467	206	189.66	0.09745	0.602064
766	GO:0030148	sphingolipid biosynthetic process	62	12	8.02	0.09746	0.602064
767	GO:0034142	toll-like receptor 4 signaling pathway	88	16	11.38	0.09815	0.604747
768	GO:0048741	skeletal muscle fiber development	88	16	11.38	0.09815	0.604747
769	GO:0023057	negative regulation of signaling	669	98	86.49	0.09833	0.605068
770	GO:0051494	negative regulation of cytoskeleton organization	75	14	9.7	0.09862	0.606065
771	GO:0030178	negative regulation of Wnt receptor signaling pathway	108	19	13.96	0.09911	0.607498
772	GO:0043112	receptor metabolic process	108	19	13.96	0.09911	0.607498
773	GO:0018210	peptidyl-threonine modification	56	11	7.24	0.10088	0.617547
774	GO:0043393	regulation of protein binding	95	17	12.28	0.10124	0.61895
775	GO:0010906	regulation of glucose metabolic process	82	15	10.6	0.10261	0.62527
776	GO:0031575	mitotic cell cycle G1/S transition checkpoint	82	15	10.6	0.10261	0.62527
777	GO:0044249	cellular biosynthetic process	4976	668	643.33	0.10267	0.62527
778	GO:0019228	regulation of action potential in neuron	102	18	13.19	0.10391	0.632008
779	GO:0051098	regulation of binding	177	29	22.88	0.10518	0.63761
780	GO:2000116	regulation of cysteine-type endopeptidase activity	177	29	22.88	0.10518	0.63761
781	GO:0009144	purine nucleoside triphosphate metabolic process	468	70	60.51	0.10536	0.63761
782	GO:0042327	positive regulation of phosphorylation	584	86	75.5	0.10537	0.63761
783	GO:0003341	cilium movement	20	5	2.59	0.10616	0.637628
784	GO:0033280	response to vitamin D	20	5	2.59	0.10616	0.637628
785	GO:0033687	osteoblast proliferation	20	5	2.59	0.10616	0.637628
786	GO:0043574	peroxisomal transport	20	5	2.59	0.10616	0.637628
787	GO:0001894	tissue homeostasis	109	19	14.09	0.10621	0.637628
788	GO:0010638	positive regulation of organelle organization	205	33	26.5	0.10654	0.637628
789	GO:0033121	regulation of purine nucleotide catabolic process	247	39	31.93	0.10656	0.637628
790	GO:0010648	negative regulation of cell communication	672	98	86.88	0.10672	0.637628
791	GO:0050673	epithelial cell proliferation	226	36	29.22	0.1068	0.637628
792	GO:0070555	response to interleukin-1	63	12	8.15	0.10696	0.637628
793	GO:0032272	negative regulation of protein polymerization	44	9	5.69	0.10699	0.637628
794	GO:1901880	negative regulation of protein depolymerization	44	9	5.69	0.10699	0.637628
795	GO:0034103	regulation of tissue remodeling	38	8	4.91	0.10926	0.641551
796	GO:0035137	hindlimb morphogenesis	38	8	4.91	0.10926	0.641551
797	GO:0000188	inactivation of MAPK activity	26	6	3.36	0.10992	0.641551
798	GO:0000722	telomere maintenance via recombination	26	6	3.36	0.10992	0.641551
799	GO:0010657	muscle cell apoptotic process	26	6	3.36	0.10992	0.641551
800	GO:0034121	regulation of toll-like receptor signaling pathway	26	6	3.36	0.10992	0.641551
801	GO:0035329	hippo signaling cascade	26	6	3.36	0.10992	0.641551
802	GO:0043489	RNA stabilization	26	6	3.36	0.10992	0.641551
803	GO:0045494	photoreceptor cell maintenance	26	6	3.36	0.10992	0.641551
804	GO:0046579	positive regulation of Ras protein signal transduction	26	6	3.36	0.10992	0.641551
805	GO:0046676	negative regulation of insulin secretion	26	6	3.36	0.10992	0.641551
806	GO:0048255	mRNA stabilization	26	6	3.36	0.10992	0.641551
807	GO:0051893	regulation of focal adhesion assembly	26	6	3.36	0.10992	0.641551
808	GO:0090109	regulation of cell-substrate junction assembly	26	6	3.36	0.10992	0.641551
809	GO:0030262	apoptotic nuclear changes	32	7	4.14	0.11048	0.641551
810	GO:0043044	ATP-dependent chromatin remodeling	32	7	4.14	0.11048	0.641551
811	GO:0007276	gamete generation	484	72	62.58	0.11065	0.641551
812	GO:0042552	myelination	83	15	10.73	0.11105	0.641551
813	GO:2001020	regulation of response to DNA damage stimulus	83	15	10.73	0.11105	0.641551
814	GO:0010628	positive regulation of gene expression	1094	155	141.44	0.11113	0.641551
815	GO:0007492	endoderm development	57	11	7.37	0.11117	0.641551
816	GO:0031623	receptor internalization	57	11	7.37	0.11117	0.641551
817	GO:0070585	protein localization to mitochondrion	57	11	7.37	0.11117	0.641551
818	GO:0051345	positive regulation of hydrolase activity	448	67	57.92	0.11118	0.641551
819	GO:0071103	DNA conformation change	185	30	23.92	0.11123	0.641551
820	GO:0009058	biosynthetic process	5121	686	662.08	0.11127	0.641551
821	GO:0030811	regulation of nucleotide catabolic process	248	39	32.06	0.11138	0.641551
822	GO:0031331	positive regulation of cellular catabolic process	103	18	13.32	0.11146	0.641551
823	GO:0017038	protein import	241	38	31.16	0.11158	0.641551
824	GO:0007015	actin filament organization	220	35	28.44	0.11191	0.642668
825	GO:0022900	electron transport chain	137	23	17.71	0.1126	0.645846
826	GO:0009205	purine ribonucleoside triphosphate metabolic process	463	69	59.86	0.11315	0.648215
827	GO:0051028	mRNA transport	110	19	14.22	0.11361	0.650064
828	GO:0048699	generation of neurons	1051	149	135.88	0.11477	0.655908
829	GO:0010952	positive regulation of peptidase activity	117	20	15.13	0.11544	0.658941
830	GO:0050680	negative regulation of epithelial cell proliferation	77	14	9.96	0.11631	0.662592
831	GO:0032956	regulation of actin cytoskeleton organization	179	29	23.14	0.11673	0.662592
832	GO:0030512	negative regulation of transforming growth factor beta receptor signaling pathway	64	12	8.27	0.11699	0.662592
833	GO:0034637	cellular carbohydrate biosynthetic process	64	12	8.27	0.11699	0.662592
834	GO:0042886	amide transport	207	33	26.76	0.11732	0.662592
835	GO:0055002	striated muscle cell development	131	22	16.94	0.11831	0.662592
836	GO:0001556	oocyte maturation	15	4	1.94	0.11846	0.662592
837	GO:0003215	cardiac right ventricle morphogenesis	15	4	1.94	0.11846	0.662592
838	GO:0006085	acetyl-CoA biosynthetic process	15	4	1.94	0.11846	0.662592
839	GO:0006301	postreplication repair	15	4	1.94	0.11846	0.662592
840	GO:0010888	negative regulation of lipid storage	15	4	1.94	0.11846	0.662592
841	GO:0016073	snRNA metabolic process	15	4	1.94	0.11846	0.662592
842	GO:0032098	regulation of appetite	15	4	1.94	0.11846	0.662592
843	GO:0032467	positive regulation of cytokinesis	15	4	1.94	0.11846	0.662592
844	GO:0033108	mitochondrial respiratory chain complex assembly	15	4	1.94	0.11846	0.662592
845	GO:0033119	negative regulation of RNA splicing	15	4	1.94	0.11846	0.662592
846	GO:0047496	vesicle transport along microtubule	15	4	1.94	0.11846	0.662592
847	GO:0048646	anatomical structure formation involved in morphogenesis	1590	221	205.57	0.11865	0.662871
848	GO:0051223	regulation of protein transport	285	44	36.85	0.11913	0.664428
849	GO:0022618	ribonucleoprotein complex assembly	104	18	13.45	0.11935	0.664428
850	GO:2000045	regulation of G1/S transition of mitotic cell cycle	104	18	13.45	0.11935	0.664428
851	GO:0032386	regulation of intracellular transport	257	40	33.23	0.12102	0.672934
852	GO:0009118	regulation of nucleoside metabolic process	250	39	32.32	0.12142	0.674366
853	GO:0048610	cellular process involved in reproduction	538	79	69.56	0.12165	0.674851
854	GO:0014013	regulation of gliogenesis	58	11	7.5	0.12204	0.676222
855	GO:0010717	regulation of epithelial to mesenchymal transition	39	8	5.04	0.12273	0.677464
856	GO:0043954	cellular component maintenance	39	8	5.04	0.12273	0.677464
857	GO:0045670	regulation of osteoclast differentiation	39	8	5.04	0.12273	0.677464
858	GO:0003231	cardiac ventricle development	91	16	11.77	0.1229	0.677464
859	GO:0051168	nuclear export	118	20	15.26	0.12298	0.677464
860	GO:0007167	enzyme linked receptor protein signaling pathway	877	125	113.38	0.12474	0.678937
861	GO:0033674	positive regulation of kinase activity	430	64	55.59	0.12523	0.678937
862	GO:0000718	nucleotide-excision repair, DNA damage removal	21	5	2.72	0.12525	0.678937
863	GO:0043276	anoikis	21	5	2.72	0.12525	0.678937
864	GO:0043330	response to exogenous dsRNA	21	5	2.72	0.12525	0.678937
865	GO:0044349	DNA excision	21	5	2.72	0.12525	0.678937
866	GO:0006360	transcription from RNA polymerase I promoter	33	7	4.27	0.12543	0.678937
867	GO:0006506	GPI anchor biosynthetic process	33	7	4.27	0.12543	0.678937
868	GO:0010812	negative regulation of cell-substrate adhesion	33	7	4.27	0.12543	0.678937
869	GO:0032480	negative regulation of type I interferon production	33	7	4.27	0.12543	0.678937
870	GO:0048009	insulin-like growth factor receptor signaling pathway	33	7	4.27	0.12543	0.678937
871	GO:0051970	negative regulation of transmission of nerve impulse	33	7	4.27	0.12543	0.678937
872	GO:0006487	protein N-linked glycosylation	98	17	12.67	0.12544	0.678937
873	GO:0006906	vesicle fusion	27	6	3.49	0.12669	0.678937
874	GO:0035337	fatty-acyl-CoA metabolic process	27	6	3.49	0.12669	0.678937
875	GO:0043486	histone exchange	27	6	3.49	0.12669	0.678937
876	GO:0051489	regulation of filopodium assembly	27	6	3.49	0.12669	0.678937
877	GO:0019915	lipid storage	52	10	6.72	0.12714	0.678937
878	GO:1901879	regulation of protein depolymerization	52	10	6.72	0.12714	0.678937
879	GO:0005977	glycogen metabolic process	65	12	8.4	0.12753	0.678937
880	GO:0051321	meiotic cell cycle	160	26	20.69	0.12834	0.678937
881	GO:0009966	regulation of signal transduction	1775	245	229.48	0.12843	0.678937
882	GO:0006367	transcription initiation from RNA polymerase II promoter	195	31	25.21	0.12905	0.678937
883	GO:0006448	regulation of translational elongation	10	3	1.29	0.12907	0.678937
884	GO:0006623	protein targeting to vacuole	10	3	1.29	0.12907	0.678937
885	GO:0006895	Golgi to endosome transport	10	3	1.29	0.12907	0.678937
886	GO:0007289	spermatid nucleus differentiation	10	3	1.29	0.12907	0.678937
887	GO:0008356	asymmetric cell division	10	3	1.29	0.12907	0.678937
888	GO:0009185	ribonucleoside diphosphate metabolic process	10	3	1.29	0.12907	0.678937
889	GO:0031116	positive regulation of microtubule polymerization	10	3	1.29	0.12907	0.678937
890	GO:0032096	negative regulation of response to food	10	3	1.29	0.12907	0.678937
891	GO:0032099	negative regulation of appetite	10	3	1.29	0.12907	0.678937
892	GO:0045176	apical protein localization	10	3	1.29	0.12907	0.678937
893	GO:0045821	positive regulation of glycolysis	10	3	1.29	0.12907	0.678937
894	GO:0051770	positive regulation of nitric-oxide synthase biosynthetic process	10	3	1.29	0.12907	0.678937
895	GO:0060391	positive regulation of SMAD protein import into nucleus	10	3	1.29	0.12907	0.678937
896	GO:0072665	protein localization to vacuole	10	3	1.29	0.12907	0.678937
897	GO:0072666	establishment of protein localization to vacuole	10	3	1.29	0.12907	0.678937
898	GO:0097009	energy homeostasis	10	3	1.29	0.12907	0.678937
899	GO:2000114	regulation of establishment of cell polarity	10	3	1.29	0.12907	0.678937
900	GO:0034332	adherens junction organization	85	15	10.99	0.12913	0.678937
901	GO:0023052	signaling	4598	616	594.46	0.13041	0.684127
902	GO:0044700	single organism signaling	4598	616	594.46	0.13041	0.684127
903	GO:0016358	dendrite development	119	20	15.39	0.13081	0.684127
904	GO:0042770	signal transduction in response to DNA damage	119	20	15.39	0.13081	0.684127
905	GO:0030155	regulation of cell adhesion	266	41	34.39	0.13084	0.684127
906	GO:0009890	negative regulation of biosynthetic process	998	141	129.03	0.13134	0.685881
907	GO:0018279	protein N-linked glycosylation via asparagine	92	16	11.89	0.1319	0.685881
908	GO:0032507	maintenance of protein location in cell	92	16	11.89	0.1319	0.685881
909	GO:0009199	ribonucleoside triphosphate metabolic process	468	69	60.51	0.13211	0.685881
910	GO:0000080	G1 phase of mitotic cell cycle	46	9	5.95	0.13219	0.685881
911	GO:0002260	lymphocyte homeostasis	46	9	5.95	0.13219	0.685881
912	GO:0006283	transcription-coupled nucleotide-excision repair	46	9	5.95	0.13219	0.685881
913	GO:0022411	cellular component disassembly	295	45	38.14	0.13321	0.690251
914	GO:0009451	RNA modification	59	11	7.63	0.13347	0.690251
915	GO:0042158	lipoprotein biosynthetic process	59	11	7.63	0.13347	0.690251
916	GO:0007160	cell-matrix adhesion	147	24	19.01	0.13441	0.694354
917	GO:0071559	response to transforming growth factor beta stimulus	196	31	25.34	0.13525	0.697185
918	GO:0023056	positive regulation of signaling	851	121	110.02	0.13526	0.697185
919	GO:0007179	transforming growth factor beta receptor signaling pathway	168	27	21.72	0.1354	0.697185
920	GO:0014020	primary neural tube formation	79	14	10.21	0.13573	0.698124
921	GO:0071347	cellular response to interleukin-1	40	8	5.17	0.13702	0.703994
922	GO:0003205	cardiac chamber development	113	19	14.61	0.13766	0.705281
923	GO:0034504	protein localization to nucleus	246	38	31.8	0.13818	0.705281
924	GO:0006073	cellular glucan metabolic process	66	12	8.53	0.13858	0.705281
925	GO:0044042	glucan metabolic process	66	12	8.53	0.13858	0.705281
926	GO:0051153	regulation of striated muscle cell differentiation	66	12	8.53	0.13858	0.705281
927	GO:0055007	cardiac muscle cell differentiation	66	12	8.53	0.13858	0.705281
928	GO:0007272	ensheathment of neurons	86	15	11.12	0.13877	0.705281
929	GO:0008366	axon ensheathment	86	15	11.12	0.13877	0.705281
930	GO:0009895	negative regulation of catabolic process	86	15	11.12	0.13877	0.705281
931	GO:0009792	embryo development ending in birth or egg hatching	550	80	71.11	0.13882	0.705281
932	GO:0001934	positive regulation of protein phosphorylation	572	83	73.95	0.13891	0.705281
933	GO:0043009	chordate embryonic development	543	79	70.2	0.14005	0.707174
934	GO:0006606	protein import into nucleus	211	33	27.28	0.14087	0.707174
935	GO:0044744	protein targeting to nucleus	211	33	27.28	0.14087	0.707174
936	GO:0032879	regulation of localization	1345	187	173.89	0.14099	0.707174
937	GO:0018196	peptidyl-asparagine modification	93	16	12.02	0.14126	0.707174
938	GO:0032319	regulation of Rho GTPase activity	93	16	12.02	0.14126	0.707174
939	GO:0007031	peroxisome organization	34	7	4.4	0.14134	0.707174
940	GO:1901888	regulation of cell junction assembly	34	7	4.4	0.14134	0.707174
941	GO:0048762	mesenchymal cell differentiation	141	23	18.23	0.14135	0.707174
942	GO:0010647	positive regulation of cell communication	853	121	110.28	0.14139	0.707174
943	GO:0006469	negative regulation of protein kinase activity	148	24	19.13	0.14179	0.707174
944	GO:0009141	nucleoside triphosphate metabolic process	485	71	62.7	0.14193	0.707174
945	GO:0006688	glycosphingolipid biosynthetic process	16	4	2.07	0.14259	0.707174
946	GO:0007004	telomere maintenance via telomerase	16	4	2.07	0.14259	0.707174
947	GO:0009226	nucleotide-sugar biosynthetic process	16	4	2.07	0.14259	0.707174
948	GO:0010460	positive regulation of heart rate	16	4	2.07	0.14259	0.707174
949	GO:0016254	preassembly of GPI anchor in ER membrane	16	4	2.07	0.14259	0.707174
950	GO:0031641	regulation of myelination	16	4	2.07	0.14259	0.707174
951	GO:0033028	myeloid cell apoptotic process	16	4	2.07	0.14259	0.707174
952	GO:0033158	regulation of protein import into nucleus, translocation	16	4	2.07	0.14259	0.707174
953	GO:0042347	negative regulation of NF-kappaB import into nucleus	16	4	2.07	0.14259	0.707174
954	GO:0051150	regulation of smooth muscle cell differentiation	16	4	2.07	0.14259	0.707174
955	GO:0072659	protein localization to plasma membrane	73	13	9.44	0.14272	0.707174
956	GO:0022604	regulation of cell morphogenesis	297	45	38.4	0.14355	0.707182
957	GO:0042493	response to drug	333	50	43.05	0.14372	0.707182
958	GO:0051173	positive regulation of nitrogen compound metabolic process	1204	168	155.66	0.14412	0.707182
959	GO:0006084	acetyl-CoA metabolic process	28	6	3.62	0.14462	0.707182
960	GO:0006270	DNA replication initiation	28	6	3.62	0.14462	0.707182
961	GO:0032465	regulation of cytokinesis	28	6	3.62	0.14462	0.707182
962	GO:0048260	positive regulation of receptor-mediated endocytosis	28	6	3.62	0.14462	0.707182
963	GO:0051057	positive regulation of small GTPase mediated signal transduction	28	6	3.62	0.14462	0.707182
964	GO:0033044	regulation of chromosome organization	107	18	13.83	0.14495	0.707182
965	GO:0002675	positive regulation of acute inflammatory response	22	5	2.84	0.14579	0.707182
966	GO:0006829	zinc ion transport	22	5	2.84	0.14579	0.707182
967	GO:0007029	endoplasmic reticulum organization	22	5	2.84	0.14579	0.707182
968	GO:0009950	dorsal/ventral axis specification	22	5	2.84	0.14579	0.707182
969	GO:0030728	ovulation	22	5	2.84	0.14579	0.707182
970	GO:0050922	negative regulation of chemotaxis	22	5	2.84	0.14579	0.707182
971	GO:0060291	long-term synaptic potentiation	22	5	2.84	0.14579	0.707182
972	GO:0061077	chaperone-mediated protein folding	22	5	2.84	0.14579	0.707182
973	GO:0090311	regulation of protein deacetylation	22	5	2.84	0.14579	0.707182
974	GO:0031032	actomyosin structure organization	47	9	6.08	0.14586	0.707182
975	GO:0043297	apical junction assembly	47	9	6.08	0.14586	0.707182
976	GO:0048284	organelle fusion	47	9	6.08	0.14586	0.707182
977	GO:0006091	generation of precursor metabolites and energy	435	64	56.24	0.14629	0.708541
978	GO:0035148	tube formation	121	20	15.64	0.14732	0.7128
979	GO:0050657	nucleic acid transport	128	21	16.55	0.14813	0.71404
980	GO:0050658	RNA transport	128	21	16.55	0.14813	0.71404
981	GO:0051236	establishment of RNA localization	128	21	16.55	0.14813	0.71404
982	GO:0034470	ncRNA processing	198	31	25.6	0.14818	0.71404
983	GO:0051259	protein oligomerization	334	50	43.18	0.14877	0.715523
984	GO:0030307	positive regulation of cell growth	87	15	11.25	0.14879	0.715523
985	GO:0008543	fibroblast growth factor receptor signaling pathway	142	23	18.36	0.14915	0.71617
986	GO:0032535	regulation of cellular component size	177	28	22.88	0.14924	0.71617
987	GO:0043281	regulation of cysteine-type endopeptidase activity involved in apoptotic process	170	27	21.98	0.14943	0.71617
988	GO:0090276	regulation of peptide hormone secretion	156	25	20.17	0.14953	0.71617
989	GO:0016032	viral reproduction	678	97	87.66	0.14994	0.717408
990	GO:0051270	regulation of cellular component movement	458	67	59.21	0.15127	0.72304
991	GO:0001738	morphogenesis of a polarized epithelium	41	8	5.3	0.15211	0.724859
992	GO:0010464	regulation of mesenchymal cell proliferation	41	8	5.3	0.15211	0.724859
993	GO:0030838	positive regulation of actin filament polymerization	41	8	5.3	0.15211	0.724859
994	GO:0000288	nuclear-transcribed mRNA catabolic process, deadenylation-dependent decay	54	10	6.98	0.15268	0.726112
995	GO:0045669	positive regulation of osteoblast differentiation	54	10	6.98	0.15268	0.726112
996	GO:0046879	hormone secretion	220	34	28.44	0.15294	0.726619
997	GO:0007417	central nervous system development	679	97	87.79	0.15358	0.728927
998	GO:0001843	neural tube closure	74	13	9.57	0.15386	0.729525
999	GO:0034654	nucleobase-containing compound biosynthetic process	3511	472	453.93	0.1541	0.729931
1000	GO:0031327	negative regulation of cellular biosynthetic process	984	138	127.22	0.15563	0.731148
1001	GO:0046883	regulation of hormone secretion	185	29	23.92	0.15597	0.731148
1002	GO:0010557	positive regulation of macromolecule biosynthetic process	1186	165	153.33	0.15638	0.731148
1003	GO:0090066	regulation of anatomical structure size	285	43	36.85	0.15659	0.731148
1004	GO:0060485	mesenchyme development	164	26	21.2	0.15703	0.731148
1005	GO:0050796	regulation of insulin secretion	143	23	18.49	0.15718	0.731148
1006	GO:0015931	nucleobase-containing compound transport	150	24	19.39	0.15725	0.731148
1007	GO:0044764	multi-organism cellular process	680	97	87.92	0.15727	0.731148
1008	GO:0003208	cardiac ventricle morphogenesis	61	11	7.89	0.158	0.731148
1009	GO:0006505	GPI anchor metabolic process	35	7	4.53	0.15817	0.731148
1010	GO:0007257	activation of JUN kinase activity	35	7	4.53	0.15817	0.731148
1011	GO:0032436	positive regulation of proteasomal ubiquitin-dependent protein catabolic process	35	7	4.53	0.15817	0.731148
1012	GO:0045931	positive regulation of mitotic cell cycle	35	7	4.53	0.15817	0.731148
1013	GO:1901800	positive regulation of proteasomal protein catabolic process	35	7	4.53	0.15817	0.731148
1014	GO:0009968	negative regulation of signal transduction	636	91	82.23	0.15848	0.731148
1015	GO:0002757	immune response-activating signal transduction	221	34	28.57	0.15944	0.731148
1016	GO:0002040	sprouting angiogenesis	48	9	6.21	0.1602	0.731148
1017	GO:0021766	hippocampus development	48	9	6.21	0.1602	0.731148
1018	GO:0051170	nuclear import	214	33	27.67	0.16027	0.731148
1019	GO:0009967	positive regulation of signal transduction	807	114	104.33	0.16093	0.731148
1020	GO:0000738	DNA catabolic process, exonucleolytic	11	3	1.42	0.16119	0.731148
1021	GO:0001840	neural plate development	11	3	1.42	0.16119	0.731148
1022	GO:0003306	Wnt receptor signaling pathway involved in heart development	11	3	1.42	0.16119	0.731148
1023	GO:0006516	glycoprotein catabolic process	11	3	1.42	0.16119	0.731148
1024	GO:0007063	regulation of sister chromatid cohesion	11	3	1.42	0.16119	0.731148
1025	GO:0007080	mitotic metaphase plate congression	11	3	1.42	0.16119	0.731148
1026	GO:0007183	SMAD protein complex assembly	11	3	1.42	0.16119	0.731148
1027	GO:0009263	deoxyribonucleotide biosynthetic process	11	3	1.42	0.16119	0.731148
1028	GO:0010257	NADH dehydrogenase complex assembly	11	3	1.42	0.16119	0.731148
1029	GO:0010870	positive regulation of receptor biosynthetic process	11	3	1.42	0.16119	0.731148
1030	GO:0032354	response to follicle-stimulating hormone stimulus	11	3	1.42	0.16119	0.731148
1031	GO:0032727	positive regulation of interferon-alpha production	11	3	1.42	0.16119	0.731148
1032	GO:0032981	mitochondrial respiratory chain complex I assembly	11	3	1.42	0.16119	0.731148
1033	GO:0043268	positive regulation of potassium ion transport	11	3	1.42	0.16119	0.731148
1034	GO:0046856	phosphatidylinositol dephosphorylation	11	3	1.42	0.16119	0.731148
1035	GO:0048268	clathrin coat assembly	11	3	1.42	0.16119	0.731148
1036	GO:0048340	paraxial mesoderm morphogenesis	11	3	1.42	0.16119	0.731148
1037	GO:0051972	regulation of telomerase activity	11	3	1.42	0.16119	0.731148
1038	GO:0060292	long term synaptic depression	11	3	1.42	0.16119	0.731148
1039	GO:0070584	mitochondrion morphogenesis	11	3	1.42	0.16119	0.731148
1040	GO:0071780	mitotic cell cycle G2/M transition checkpoint	11	3	1.42	0.16119	0.731148
1041	GO:0090049	regulation of cell migration involved in sprouting angiogenesis	11	3	1.42	0.16119	0.731148
1042	GO:0097031	mitochondrial respiratory chain complex I biogenesis	11	3	1.42	0.16119	0.731148
1043	GO:2000725	regulation of cardiac muscle cell differentiation	11	3	1.42	0.16119	0.731148
1044	GO:0048812	neuron projection morphogenesis	563	81	72.79	0.16131	0.731148
1045	GO:0048813	dendrite morphogenesis	68	12	8.79	0.16217	0.734343
1046	GO:0051651	maintenance of location in cell	102	17	13.19	0.1625	0.735134
1047	GO:0060284	regulation of cell development	490	71	63.35	0.16338	0.737381
1048	GO:0001702	gastrulation with mouth forming second	29	6	3.75	0.16362	0.737381
1049	GO:0035116	embryonic hindlimb morphogenesis	29	6	3.75	0.16362	0.737381
1050	GO:0072384	organelle transport along microtubule	29	6	3.75	0.16362	0.737381
1051	GO:0023051	regulation of signaling	2010	274	259.87	0.16387	0.737805
1052	GO:0045089	positive regulation of innate immune response	165	26	21.33	0.16472	0.739945
1053	GO:0048585	negative regulation of response to stimulus	771	109	99.68	0.16494	0.739945
1054	GO:0002791	regulation of peptide secretion	158	25	20.43	0.16507	0.739945
1055	GO:0090087	regulation of peptide transport	158	25	20.43	0.16507	0.739945
1056	GO:0072331	signal transduction by p53 class mediator	130	21	16.81	0.16529	0.739945
1057	GO:0006612	protein targeting to membrane	151	24	19.52	0.16532	0.739945
1058	GO:0060606	tube closure	75	13	9.7	0.16544	0.739945
1059	GO:0048477	oogenesis	55	10	7.11	0.16635	0.740848
1060	GO:0002009	morphogenesis of an epithelium	381	56	49.26	0.16659	0.740848
1061	GO:0009081	branched-chain amino acid metabolic process	23	5	2.97	0.16766	0.740848
1062	GO:0010165	response to X-ray	23	5	2.97	0.16766	0.740848
1063	GO:0010508	positive regulation of autophagy	23	5	2.97	0.16766	0.740848
1064	GO:0010573	vascular endothelial growth factor production	23	5	2.97	0.16766	0.740848
1065	GO:0010574	regulation of vascular endothelial growth factor production	23	5	2.97	0.16766	0.740848
1066	GO:0035336	long-chain fatty-acyl-CoA metabolic process	23	5	2.97	0.16766	0.740848
1067	GO:0061311	cell surface receptor signaling pathway involved in heart development	23	5	2.97	0.16766	0.740848
1068	GO:0006006	glucose metabolic process	208	32	26.89	0.16799	0.740848
1069	GO:0006278	RNA-dependent DNA replication	17	4	2.2	0.16846	0.740848
1070	GO:0007026	negative regulation of microtubule depolymerization	17	4	2.2	0.16846	0.740848
1071	GO:0021544	subpallium development	17	4	2.2	0.16846	0.740848
1072	GO:0033688	regulation of osteoblast proliferation	17	4	2.2	0.16846	0.740848
1073	GO:0042359	vitamin D metabolic process	17	4	2.2	0.16846	0.740848
1074	GO:0043372	positive regulation of CD4-positive, alpha-beta T cell differentiation	17	4	2.2	0.16846	0.740848
1075	GO:0048016	inositol phosphate-mediated signaling	17	4	2.2	0.16846	0.740848
1076	GO:0061001	regulation of dendritic spine morphogenesis	17	4	2.2	0.16846	0.740848
1077	GO:0051052	regulation of DNA metabolic process	201	31	25.99	0.16888	0.742006
1078	GO:0040011	locomotion	1243	172	160.7	0.16943	0.743732
1079	GO:0017015	regulation of transforming growth factor beta receptor signaling pathway	89	15	11.51	0.16997	0.745411
1080	GO:0022008	neurogenesis	1116	155	144.28	0.1709	0.748795
1081	GO:0051261	protein depolymerization	62	11	8.02	0.17106	0.748803
1082	GO:0043409	negative regulation of MAPK cascade	103	17	13.32	0.17258	0.754061
1083	GO:0048747	muscle fiber development	103	17	13.32	0.17258	0.754061
1084	GO:0007005	mitochondrion organization	223	34	28.83	0.1729	0.754763
1085	GO:0050870	positive regulation of T cell activation	152	24	19.65	0.17362	0.757207
1086	GO:0035264	multicellular organism growth	124	20	16.03	0.17417	0.758906
1087	GO:0008344	adult locomotory behavior	69	12	8.92	0.17468	0.760428
1088	GO:0030166	proteoglycan biosynthetic process	49	9	6.34	0.17519	0.76055
1089	GO:0034333	adherens junction assembly	49	9	6.34	0.17519	0.76055
1090	GO:0050684	regulation of mRNA processing	49	9	6.34	0.17519	0.76055
1091	GO:0009311	oligosaccharide metabolic process	36	7	4.65	0.17586	0.761363
1092	GO:0019935	cyclic-nucleotide-mediated signaling	36	7	4.65	0.17586	0.761363
1093	GO:0060603	mammary gland duct morphogenesis	36	7	4.65	0.17586	0.761363
1094	GO:0071560	cellular response to transforming growth factor beta stimulus	195	30	25.21	0.17714	0.766203
1095	GO:0007154	cell communication	4704	626	608.17	0.17829	0.770473
1096	GO:0050852	T cell receptor signaling pathway	83	14	10.73	0.17955	0.77521
1097	GO:0034329	cell junction assembly	174	27	22.5	0.17991	0.776057
1098	GO:0010923	negative regulation of phosphatase activity	56	10	7.24	0.18058	0.777529
1099	GO:0072655	establishment of protein localization to mitochondrion	56	10	7.24	0.18058	0.777529
1100	GO:0048514	blood vessel morphogenesis	435	63	56.24	0.18093	0.778328
1101	GO:0052547	regulation of peptidase activity	253	38	32.71	0.18135	0.779426
1102	GO:0008360	regulation of cell shape	104	17	13.45	0.18299	0.782079
1103	GO:0045935	positive regulation of nucleobase-containing compound metabolic process	1180	163	152.56	0.18335	0.782079
1104	GO:0051235	maintenance of location	203	31	26.25	0.18353	0.782079
1105	GO:0014015	positive regulation of gliogenesis	30	6	3.88	0.18362	0.782079
1106	GO:0042551	neuron maturation	30	6	3.88	0.18362	0.782079
1107	GO:0046638	positive regulation of alpha-beta T cell differentiation	30	6	3.88	0.18362	0.782079
1108	GO:0048521	negative regulation of behavior	30	6	3.88	0.18362	0.782079
1109	GO:0051298	centrosome duplication	30	6	3.88	0.18362	0.782079
1110	GO:0060396	growth hormone receptor signaling pathway	30	6	3.88	0.18362	0.782079
1111	GO:0090278	negative regulation of peptide hormone secretion	30	6	3.88	0.18362	0.782079
1112	GO:0003006	developmental process involved in reproduction	421	61	54.43	0.18438	0.782815
1113	GO:0060411	cardiac septum morphogenesis	43	8	5.56	0.18453	0.782815
1114	GO:0032846	positive regulation of homeostatic process	63	11	8.15	0.18462	0.782815
1115	GO:0043154	negative regulation of cysteine-type endopeptidase activity involved in apoptotic process	63	11	8.15	0.18462	0.782815
1116	GO:0048641	regulation of skeletal muscle tissue development	63	11	8.15	0.18462	0.782815
1117	GO:0000904	cell morphogenesis involved in differentiation	695	98	89.85	0.18693	0.788613
1118	GO:0031016	pancreas development	70	12	9.05	0.18764	0.788613
1119	GO:0045807	positive regulation of endocytosis	70	12	9.05	0.18764	0.788613
1120	GO:0045893	positive regulation of transcription, DNA-dependent	1009	140	130.45	0.18851	0.788613
1121	GO:0044271	cellular nitrogen compound biosynthetic process	3652	488	472.16	0.18967	0.788613
1122	GO:0019886	antigen processing and presentation of exogenous peptide antigen via MHC class II	77	13	9.96	0.18987	0.788613
1123	GO:0051262	protein tetramerization	77	13	9.96	0.18987	0.788613
1124	GO:0000038	very long-chain fatty acid metabolic process	24	5	3.1	0.19071	0.788613
1125	GO:0001937	negative regulation of endothelial cell proliferation	24	5	3.1	0.19071	0.788613
1126	GO:0006361	transcription initiation from RNA polymerase I promoter	24	5	3.1	0.19071	0.788613
1127	GO:0007019	microtubule depolymerization	24	5	3.1	0.19071	0.788613
1128	GO:0032201	telomere maintenance via semi-conservative replication	24	5	3.1	0.19071	0.788613
1129	GO:0035020	regulation of Rac protein signal transduction	24	5	3.1	0.19071	0.788613
1130	GO:0045604	regulation of epidermal cell differentiation	24	5	3.1	0.19071	0.788613
1131	GO:0051445	regulation of meiotic cell cycle	24	5	3.1	0.19071	0.788613
1132	GO:0060445	branching involved in salivary gland morphogenesis	24	5	3.1	0.19071	0.788613
1133	GO:0044723	single-organism carbohydrate metabolic process	555	79	71.75	0.19097	0.788613
1134	GO:0090288	negative regulation of cellular response to growth factor stimulus	84	14	10.86	0.19148	0.788613
1135	GO:0042060	wound healing	607	86	78.48	0.19163	0.788613
1136	GO:0007169	transmembrane receptor protein tyrosine kinase signaling pathway	622	88	80.42	0.19234	0.788613
1137	GO:0031570	DNA integrity checkpoint	140	22	18.1	0.19236	0.788613
1138	GO:0006364	rRNA processing	105	17	13.58	0.19369	0.788613
1139	GO:0043280	positive regulation of cysteine-type endopeptidase activity involved in apoptotic process	105	17	13.58	0.19369	0.788613
1140	GO:0070925	organelle assembly	105	17	13.58	0.19369	0.788613
1141	GO:2000243	positive regulation of reproductive process	105	17	13.58	0.19369	0.788613
1142	GO:0042278	purine nucleoside metabolic process	526	75	68.01	0.19373	0.788613
1143	GO:0009914	hormone transport	226	34	29.22	0.19424	0.788613
1144	GO:0000245	spliceosomal complex assembly	37	7	4.78	0.19434	0.788613
1145	GO:0006120	mitochondrial electron transport, NADH to ubiquinone	37	7	4.78	0.19434	0.788613
1146	GO:0009066	aspartate family amino acid metabolic process	37	7	4.78	0.19434	0.788613
1147	GO:0030199	collagen fibril organization	37	7	4.78	0.19434	0.788613
1148	GO:0010769	regulation of cell morphogenesis involved in differentiation	183	28	23.66	0.19505	0.788613
1149	GO:0032984	macromolecular complex disassembly	183	28	23.66	0.19505	0.788613
1150	GO:0003279	cardiac septum development	57	10	7.37	0.19535	0.788613
1151	GO:0003214	cardiac left ventricle morphogenesis	12	3	1.55	0.19539	0.788613
1152	GO:0003323	type B pancreatic cell development	12	3	1.55	0.19539	0.788613
1153	GO:0010659	cardiac muscle cell apoptotic process	12	3	1.55	0.19539	0.788613
1154	GO:0010972	negative regulation of G2/M transition of mitotic cell cycle	12	3	1.55	0.19539	0.788613
1155	GO:0014002	astrocyte development	12	3	1.55	0.19539	0.788613
1156	GO:0016024	CDP-diacylglycerol biosynthetic process	12	3	1.55	0.19539	0.788613
1157	GO:0032331	negative regulation of chondrocyte differentiation	12	3	1.55	0.19539	0.788613
1158	GO:0042273	ribosomal large subunit biogenesis	12	3	1.55	0.19539	0.788613
1159	GO:0043508	negative regulation of JUN kinase activity	12	3	1.55	0.19539	0.788613
1160	GO:0045624	positive regulation of T-helper cell differentiation	12	3	1.55	0.19539	0.788613
1161	GO:0060390	regulation of SMAD protein import into nucleus	12	3	1.55	0.19539	0.788613
1162	GO:0060911	cardiac cell fate commitment	12	3	1.55	0.19539	0.788613
1163	GO:0051254	positive regulation of RNA metabolic process	1056	146	136.53	0.19539	0.788613
1164	GO:0002446	neutrophil mediated immunity	18	4	2.33	0.19582	0.788613
1165	GO:0009067	aspartate family amino acid biosynthetic process	18	4	2.33	0.19582	0.788613
1166	GO:0010039	response to iron ion	18	4	2.33	0.19582	0.788613
1167	GO:0010869	regulation of receptor biosynthetic process	18	4	2.33	0.19582	0.788613
1168	GO:0031114	regulation of microtubule depolymerization	18	4	2.33	0.19582	0.788613
1169	GO:0035338	long-chain fatty-acyl-CoA biosynthetic process	18	4	2.33	0.19582	0.788613
1170	GO:0035510	DNA dealkylation	18	4	2.33	0.19582	0.788613
1171	GO:0045823	positive regulation of heart contraction	18	4	2.33	0.19582	0.788613
1172	GO:0045907	positive regulation of vasoconstriction	18	4	2.33	0.19582	0.788613
1173	GO:0070265	necrotic cell death	18	4	2.33	0.19582	0.788613
1174	GO:2000779	regulation of double-strand break repair	18	4	2.33	0.19582	0.788613
1175	GO:2001021	negative regulation of response to DNA damage stimulus	18	4	2.33	0.19582	0.788613
1176	GO:0010646	regulation of cell communication	2016	273	260.64	0.19721	0.793535
1177	GO:0051348	negative regulation of transferase activity	169	26	21.85	0.19752	0.794108
1178	GO:0016568	chromatin modification	431	62	55.72	0.19839	0.796928
1179	GO:0050773	regulation of dendrite development	64	11	8.27	0.19866	0.797336
1180	GO:0030334	regulation of cell migration	387	56	50.03	0.19902	0.798104
1181	GO:0030162	regulation of proteolysis	155	24	20.04	0.19979	0.800513
1182	GO:0031328	positive regulation of cellular biosynthetic process	1268	174	163.94	0.20001	0.800717
1183	GO:0034660	ncRNA metabolic process	285	42	36.85	0.20138	0.803184
1184	GO:0031349	positive regulation of defense response	227	34	29.35	0.20164	0.803184
1185	GO:0001947	heart looping	44	8	5.69	0.20176	0.803184
1186	GO:2001252	positive regulation of chromosome organization	44	8	5.69	0.20176	0.803184
1187	GO:0050808	synapse organization	141	22	18.23	0.20178	0.803184
1188	GO:0000077	DNA damage checkpoint	134	21	17.32	0.20265	0.803184
1189	GO:0042127	regulation of cell proliferation	1156	159	149.46	0.20319	0.803184
1190	GO:0031589	cell-substrate adhesion	220	33	28.44	0.20334	0.803184
1191	GO:0043473	pigmentation	85	14	10.99	0.20378	0.803184
1192	GO:0031334	positive regulation of protein complex assembly	92	15	11.89	0.20442	0.803184
1193	GO:0007163	establishment or maintenance of cell polarity	113	18	14.61	0.20445	0.803184
1194	GO:0010950	positive regulation of endopeptidase activity	113	18	14.61	0.20445	0.803184
1195	GO:0002792	negative regulation of peptide secretion	31	6	4.01	0.20453	0.803184
1196	GO:0007628	adult walking behavior	31	6	4.01	0.20453	0.803184
1197	GO:0010770	positive regulation of cell morphogenesis involved in differentiation	31	6	4.01	0.20453	0.803184
1198	GO:0030858	positive regulation of epithelial cell differentiation	31	6	4.01	0.20453	0.803184
1199	GO:0043266	regulation of potassium ion transport	31	6	4.01	0.20453	0.803184
1200	GO:0060996	dendritic spine development	31	6	4.01	0.20453	0.803184
1201	GO:0065002	intracellular protein transmembrane transport	31	6	4.01	0.20453	0.803184
1202	GO:0071378	cellular response to growth hormone stimulus	31	6	4.01	0.20453	0.803184
1203	GO:0071806	protein transmembrane transport	31	6	4.01	0.20453	0.803184
1204	GO:0006354	DNA-dependent transcription, elongation	106	17	13.7	0.20469	0.803184
1205	GO:0030534	adult behavior	106	17	13.7	0.20469	0.803184
1206	GO:0003206	cardiac chamber morphogenesis	99	16	12.8	0.2047	0.803184
1207	GO:0006457	protein folding	213	32	27.54	0.20503	0.803617
1208	GO:0032844	regulation of homeostatic process	271	40	35.04	0.20515	0.803617
1209	GO:0006626	protein targeting to mitochondrion	51	9	6.59	0.20696	0.808699
1210	GO:0060443	mammary gland morphogenesis	51	9	6.59	0.20696	0.808699
1211	GO:0060688	regulation of morphogenesis of a branching structure	51	9	6.59	0.20696	0.808699
1212	GO:0007126	meiosis	156	24	20.17	0.20893	0.815051
1213	GO:0051327	M phase of meiotic cell cycle	156	24	20.17	0.20893	0.815051
1214	GO:0048609	multicellular organismal reproductive process	626	88	80.93	0.21039	0.819617
1215	GO:0007044	cell-substrate junction assembly	58	10	7.5	0.21062	0.819617
1216	GO:0017148	negative regulation of translation	58	10	7.5	0.21062	0.819617
1217	GO:0006403	RNA localization	135	21	17.45	0.21258	0.826564
1218	GO:0009891	positive regulation of biosynthetic process	1287	176	166.39	0.21278	0.826572
1219	GO:0006897	endocytosis	360	52	46.54	0.21306	0.826572
1220	GO:0018193	peptidyl-amino acid modification	649	91	83.91	0.21339	0.826572
1221	GO:0045778	positive regulation of ossification	38	7	4.91	0.21356	0.826572
1222	GO:2001251	negative regulation of chromosome organization	38	7	4.91	0.21356	0.826572
1223	GO:0000187	activation of MAPK activity	128	20	16.55	0.21363	0.826572
1224	GO:0006399	tRNA metabolic process	121	19	15.64	0.21456	0.826753
1225	GO:0001759	organ induction	25	5	3.23	0.2148	0.826753
1226	GO:0005980	glycogen catabolic process	25	5	3.23	0.2148	0.826753
1227	GO:0010453	regulation of cell fate commitment	25	5	3.23	0.2148	0.826753
1228	GO:0097061	dendritic spine organization	25	5	3.23	0.2148	0.826753
1229	GO:0010594	regulation of endothelial cell migration	72	12	9.31	0.21483	0.826753
1230	GO:0048667	cell morphogenesis involved in neuron differentiation	560	79	72.4	0.2149	0.826753
1231	GO:0050769	positive regulation of neurogenesis	114	18	14.74	0.21535	0.827544
1232	GO:0071158	positive regulation of cell cycle arrest	79	13	10.21	0.21587	0.827544
1233	GO:0010562	positive regulation of phosphorus metabolic process	657	92	84.94	0.21589	0.827544
1234	GO:0045937	positive regulation of phosphate metabolic process	657	92	84.94	0.21589	0.827544
1235	GO:0060191	regulation of lipase activity	107	17	13.83	0.21598	0.827544
1236	GO:0051224	negative regulation of protein transport	100	16	12.93	0.2164	0.827794
1237	GO:0051592	response to calcium ion	86	14	11.12	0.21642	0.827794
1238	GO:0021543	pallium development	93	15	12.02	0.21657	0.827794
1239	GO:1901617	organic hydroxy compound biosynthetic process	157	24	20.3	0.21826	0.833581
1240	GO:0006366	transcription from RNA polymerase II promoter	1425	194	184.23	0.21925	0.836686
1241	GO:0006885	regulation of pH	45	8	5.82	0.2196	0.837347
1242	GO:0046128	purine ribonucleoside metabolic process	524	74	67.75	0.22072	0.839921
1243	GO:0009259	ribonucleotide metabolic process	651	91	84.17	0.22266	0.839921
1244	GO:0007369	gastrulation	136	21	17.58	0.22273	0.839921
1245	GO:0042306	regulation of protein import into nucleus	129	20	16.68	0.22409	0.839921
1246	GO:0009119	ribonucleoside metabolic process	547	77	70.72	0.22432	0.839921
1247	GO:0001773	myeloid dendritic cell activation	19	4	2.46	0.2244	0.839921
1248	GO:0006362	transcription elongation from RNA polymerase I promoter	19	4	2.46	0.2244	0.839921
1249	GO:0006482	protein demethylation	19	4	2.46	0.2244	0.839921
1250	GO:0008214	protein dealkylation	19	4	2.46	0.2244	0.839921
1251	GO:0009083	branched-chain amino acid catabolic process	19	4	2.46	0.2244	0.839921
1252	GO:0021591	ventricular system development	19	4	2.46	0.2244	0.839921
1253	GO:0043277	apoptotic cell clearance	19	4	2.46	0.2244	0.839921
1254	GO:0045616	regulation of keratinocyte differentiation	19	4	2.46	0.2244	0.839921
1255	GO:0045932	negative regulation of muscle contraction	19	4	2.46	0.2244	0.839921
1256	GO:0050974	detection of mechanical stimulus involved in sensory perception	19	4	2.46	0.2244	0.839921
1257	GO:2000516	positive regulation of CD4-positive, alpha-beta T cell activation	19	4	2.46	0.2244	0.839921
1258	GO:0018130	heterocycle biosynthetic process	3577	476	462.46	0.2257	0.839921
1259	GO:0044702	single organism reproductive process	719	100	92.96	0.22602	0.839921
1260	GO:0014823	response to activity	32	6	4.14	0.22623	0.839921
1261	GO:0030834	regulation of actin filament depolymerization	32	6	4.14	0.22623	0.839921
1262	GO:0042516	regulation of tyrosine phosphorylation of Stat3 protein	32	6	4.14	0.22623	0.839921
1263	GO:0042752	regulation of circadian rhythm	32	6	4.14	0.22623	0.839921
1264	GO:0009408	response to heat	59	10	7.63	0.22636	0.839921
1265	GO:0044272	sulfur compound biosynthetic process	115	18	14.87	0.22652	0.839921
1266	GO:0050679	positive regulation of epithelial cell proliferation	115	18	14.87	0.22652	0.839921
1267	GO:1901362	organic cyclic compound biosynthetic process	3677	489	475.39	0.22652	0.839921
1268	GO:0009150	purine ribonucleotide metabolic process	637	89	82.36	0.22706	0.839921
1269	GO:0050851	antigen receptor-mediated signaling pathway	108	17	13.96	0.22754	0.839921
1270	GO:2001056	positive regulation of cysteine-type endopeptidase activity	108	17	13.96	0.22754	0.839921
1271	GO:0033673	negative regulation of kinase activity	158	24	20.43	0.22779	0.839921
1272	GO:0044344	cellular response to fibroblast growth factor stimulus	158	24	20.43	0.22779	0.839921
1273	GO:2000117	negative regulation of cysteine-type endopeptidase activity	66	11	8.53	0.22806	0.839921
1274	GO:0048870	cell motility	907	125	117.26	0.22807	0.839921
1275	GO:0051674	localization of cell	907	125	117.26	0.22807	0.839921
1276	GO:0034138	toll-like receptor 3 signaling pathway	73	12	9.44	0.22902	0.839921
1277	GO:0055072	iron ion homeostasis	87	14	11.25	0.22939	0.839921
1278	GO:0002495	antigen processing and presentation of peptide antigen via MHC class II	80	13	10.34	0.22942	0.839921
1279	GO:0010517	regulation of phospholipase activity	80	13	10.34	0.22942	0.839921
1280	GO:0001573	ganglioside metabolic process	13	3	1.68	0.23112	0.839921
1281	GO:0002724	regulation of T cell cytokine production	13	3	1.68	0.23112	0.839921
1282	GO:0007007	inner mitochondrial membrane organization	13	3	1.68	0.23112	0.839921
1283	GO:0007099	centriole replication	13	3	1.68	0.23112	0.839921
1284	GO:0007512	adult heart development	13	3	1.68	0.23112	0.839921
1285	GO:0009151	purine deoxyribonucleotide metabolic process	13	3	1.68	0.23112	0.839921
1286	GO:0009312	oligosaccharide biosynthetic process	13	3	1.68	0.23112	0.839921
1287	GO:0014911	positive regulation of smooth muscle cell migration	13	3	1.68	0.23112	0.839921
1288	GO:0031112	positive regulation of microtubule polymerization or depolymerization	13	3	1.68	0.23112	0.839921
1289	GO:0032878	regulation of establishment or maintenance of cell polarity	13	3	1.68	0.23112	0.839921
1290	GO:0033151	V(D)J recombination	13	3	1.68	0.23112	0.839921
1291	GO:0043501	skeletal muscle adaptation	13	3	1.68	0.23112	0.839921
1292	GO:0043949	regulation of cAMP-mediated signaling	13	3	1.68	0.23112	0.839921
1293	GO:0045844	positive regulation of striated muscle tissue development	13	3	1.68	0.23112	0.839921
1294	GO:0045986	negative regulation of smooth muscle contraction	13	3	1.68	0.23112	0.839921
1295	GO:0046341	CDP-diacylglycerol metabolic process	13	3	1.68	0.23112	0.839921
1296	GO:0048636	positive regulation of muscle organ development	13	3	1.68	0.23112	0.839921
1297	GO:0050686	negative regulation of mRNA processing	13	3	1.68	0.23112	0.839921
1298	GO:0050910	detection of mechanical stimulus involved in sensory perception of sound	13	3	1.68	0.23112	0.839921
1299	GO:0060122	inner ear receptor stereocilium organization	13	3	1.68	0.23112	0.839921
1300	GO:0060841	venous blood vessel development	13	3	1.68	0.23112	0.839921
1301	GO:0070207	protein homotrimerization	13	3	1.68	0.23112	0.839921
1302	GO:1901863	positive regulation of muscle tissue development	13	3	1.68	0.23112	0.839921
1303	GO:0051051	negative regulation of transport	282	41	36.46	0.23128	0.839921
1304	GO:0007399	nervous system development	1702	230	220.05	0.23225	0.842797
1305	GO:0006284	base-excision repair	39	7	5.04	0.23342	0.845098
1306	GO:0042059	negative regulation of epidermal growth factor receptor signaling pathway	39	7	5.04	0.23342	0.845098
1307	GO:1901185	negative regulation of ERBB signaling pathway	39	7	5.04	0.23342	0.845098
1308	GO:0009790	embryo development	916	126	118.43	0.23408	0.84684
1309	GO:0007219	Notch signaling pathway	130	20	16.81	0.23478	0.848076
1310	GO:0045637	regulation of myeloid cell differentiation	130	20	16.81	0.23478	0.848076
1311	GO:0019953	sexual reproduction	564	79	72.92	0.23513	0.848692
1312	GO:0035023	regulation of Rho protein signal transduction	166	25	21.46	0.23541	0.848913
1313	GO:0019438	aromatic compound biosynthetic process	3566	474	461.04	0.23555	0.848913
1314	GO:0071774	response to fibroblast growth factor stimulus	159	24	20.56	0.2375	0.855173
1315	GO:0010740	positive regulation of intracellular protein kinase cascade	490	69	63.35	0.23776	0.855173
1316	GO:0006940	regulation of smooth muscle contraction	46	8	5.95	0.23801	0.855173
1317	GO:0032623	interleukin-2 production	46	8	5.95	0.23801	0.855173
1318	GO:0000003	reproduction	1575	213	203.63	0.23867	0.85565
1319	GO:0009746	response to hexose stimulus	109	17	14.09	0.23935	0.85565
1320	GO:0006413	translational initiation	152	23	19.65	0.23957	0.85565
1321	GO:0009251	glucan catabolic process	26	5	3.36	0.23977	0.85565
1322	GO:0010862	positive regulation of pathway-restricted SMAD protein phosphorylation	26	5	3.36	0.23977	0.85565
1323	GO:0014037	Schwann cell differentiation	26	5	3.36	0.23977	0.85565
1324	GO:0044247	cellular polysaccharide catabolic process	26	5	3.36	0.23977	0.85565
1325	GO:0048013	ephrin receptor signaling pathway	26	5	3.36	0.23977	0.85565
1326	GO:0048199	vesicle targeting, to, from or within Golgi	26	5	3.36	0.23977	0.85565
1327	GO:0007009	plasma membrane organization	102	16	13.19	0.24064	0.857635
1328	GO:0043467	regulation of generation of precursor metabolites and energy	53	9	6.85	0.24087	0.857635
1329	GO:0055008	cardiac muscle tissue morphogenesis	53	9	6.85	0.24087	0.857635
1330	GO:0045860	positive regulation of protein kinase activity	409	58	52.88	0.24189	0.860619
1331	GO:0019751	polyol metabolic process	60	10	7.76	0.24254	0.862283
1332	GO:0002504	antigen processing and presentation of peptide or polysaccharide antigen via MHC class II	81	13	10.47	0.24329	0.864301
1333	GO:0006368	transcription elongation from RNA polymerase II promoter	74	12	9.57	0.24356	0.864424
1334	GO:0007178	transmembrane receptor protein serine/threonine kinase signaling pathway	269	39	34.78	0.24369	0.864424
1335	GO:0022603	regulation of anatomical structure morphogenesis	596	83	77.06	0.24612	0.872389
1336	GO:0019693	ribose phosphate metabolic process	656	91	84.81	0.24669	0.873755
1337	GO:0032318	regulation of Ras GTPase activity	160	24	20.69	0.24738	0.875226
1338	GO:0030100	regulation of endocytosis	124	19	16.03	0.24766	0.875226
1339	GO:0051048	negative regulation of secretion	124	19	16.03	0.24766	0.875226
1340	GO:0071479	cellular response to ionizing radiation	33	6	4.27	0.24863	0.87676
1341	GO:0003001	generation of a signal involved in cell-cell signaling	336	48	43.44	0.24865	0.87676
1342	GO:0023061	signal release	336	48	43.44	0.24865	0.87676
1343	GO:0002764	immune response-regulating signaling pathway	233	34	30.12	0.24895	0.877164
1344	GO:0030509	BMP signaling pathway	110	17	14.22	0.25141	0.885173
1345	GO:0007420	brain development	500	70	64.64	0.25212	0.887013
1346	GO:0034330	cell junction organization	197	29	25.47	0.2537	0.887451
1347	GO:0003281	ventricular septum development	40	7	5.17	0.25387	0.887451
1348	GO:0032024	positive regulation of insulin secretion	40	7	5.17	0.25387	0.887451
1349	GO:0070830	tight junction assembly	40	7	5.17	0.25387	0.887451
1350	GO:0007220	Notch receptor processing	20	4	2.59	0.25396	0.887451
1351	GO:0014009	glial cell proliferation	20	4	2.59	0.25396	0.887451
1352	GO:0046718	viral entry into host cell	20	4	2.59	0.25396	0.887451
1353	GO:0046949	fatty-acyl-CoA biosynthetic process	20	4	2.59	0.25396	0.887451
1354	GO:0051452	intracellular pH reduction	20	4	2.59	0.25396	0.887451
1355	GO:0032504	multicellular organism reproduction	635	88	82.1	0.25412	0.887451
1356	GO:0044763	single-organism cellular process	9429	1232	1219.05	0.2548	0.887964
1357	GO:0042113	B cell activation	168	25	21.72	0.25483	0.887964
1358	GO:0045216	cell-cell junction organization	168	25	21.72	0.25483	0.887964
1359	GO:0009953	dorsal/ventral pattern formation	89	14	11.51	0.25624	0.888519
1360	GO:0009743	response to carbohydrate stimulus	132	20	17.07	0.2568	0.888519
1361	GO:0007405	neuroblast proliferation	47	8	6.08	0.25691	0.888519
1362	GO:0046888	negative regulation of hormone secretion	47	8	6.08	0.25691	0.888519
1363	GO:0061371	determination of heart left/right asymmetry	47	8	6.08	0.25691	0.888519
1364	GO:0032147	activation of protein kinase activity	234	34	30.25	0.25728	0.888519
1365	GO:0010921	regulation of phosphatase activity	82	13	10.6	0.25748	0.888519
1366	GO:0019048	virus-host interaction	367	52	47.45	0.25799	0.888519
1367	GO:0030182	neuron differentiation	967	132	125.02	0.258	0.888519
1368	GO:0006007	glucose catabolic process	75	12	9.7	0.25844	0.888519
1369	GO:0071478	cellular response to radiation	75	12	9.7	0.25844	0.888519
1370	GO:0031330	negative regulation of cellular catabolic process	54	9	6.98	0.25851	0.888519
1371	GO:0006672	ceramide metabolic process	68	11	8.79	0.25903	0.888519
1372	GO:0007229	integrin-mediated signaling pathway	68	11	8.79	0.25903	0.888519
1373	GO:0051094	positive regulation of developmental process	681	94	88.04	0.25904	0.888519
1374	GO:0006096	glycolysis	61	10	7.89	0.25912	0.888519
1375	GO:0006119	oxidative phosphorylation	61	10	7.89	0.25912	0.888519
1376	GO:0006406	mRNA export from nucleus	61	10	7.89	0.25912	0.888519
1377	GO:0006687	glycosphingolipid metabolic process	61	10	7.89	0.25912	0.888519
1378	GO:0021987	cerebral cortex development	61	10	7.89	0.25912	0.888519
1379	GO:0045862	positive regulation of proteolysis	61	10	7.89	0.25912	0.888519
1380	GO:0048589	developmental growth	271	39	35.04	0.25912	0.888519
1381	GO:0051258	protein polymerization	154	23	19.91	0.26007	0.890794
1382	GO:0030029	actin filament-based process	479	67	61.93	0.26016	0.890794
1383	GO:0001525	angiogenesis	360	51	46.54	0.26083	0.892442
1384	GO:0035239	tube morphogenesis	301	43	38.92	0.26272	0.893344
1385	GO:0016311	dephosphorylation	242	35	31.29	0.26274	0.893344
1386	GO:0016072	rRNA metabolic process	111	17	14.35	0.26371	0.893344
1387	GO:0000956	nuclear-transcribed mRNA catabolic process	169	25	21.85	0.26478	0.893344
1388	GO:0009167	purine ribonucleoside monophosphate metabolic process	27	5	3.49	0.26547	0.893344
1389	GO:0010524	positive regulation of calcium ion transport into cytosol	27	5	3.49	0.26547	0.893344
1390	GO:0021772	olfactory bulb development	27	5	3.49	0.26547	0.893344
1391	GO:0030835	negative regulation of actin filament depolymerization	27	5	3.49	0.26547	0.893344
1392	GO:0034394	protein localization to cell surface	27	5	3.49	0.26547	0.893344
1393	GO:0042517	positive regulation of tyrosine phosphorylation of Stat3 protein	27	5	3.49	0.26547	0.893344
1394	GO:0043666	regulation of phosphoprotein phosphatase activity	27	5	3.49	0.26547	0.893344
1395	GO:0045739	positive regulation of DNA repair	27	5	3.49	0.26547	0.893344
1396	GO:0060412	ventricular septum morphogenesis	27	5	3.49	0.26547	0.893344
1397	GO:0043241	protein complex disassembly	162	24	20.94	0.26766	0.893344
1398	GO:0000042	protein targeting to Golgi	14	3	1.81	0.26789	0.893344
1399	GO:0001946	lymphangiogenesis	14	3	1.81	0.26789	0.893344
1400	GO:0002092	positive regulation of receptor internalization	14	3	1.81	0.26789	0.893344
1401	GO:0002686	negative regulation of leukocyte migration	14	3	1.81	0.26789	0.893344
1402	GO:0006862	nucleotide transport	14	3	1.81	0.26789	0.893344
1403	GO:0008354	germ cell migration	14	3	1.81	0.26789	0.893344
1404	GO:0009200	deoxyribonucleoside triphosphate metabolic process	14	3	1.81	0.26789	0.893344
1405	GO:0009299	mRNA transcription	14	3	1.81	0.26789	0.893344
1406	GO:0032314	regulation of Rac GTPase activity	14	3	1.81	0.26789	0.893344
1407	GO:0033032	regulation of myeloid cell apoptotic process	14	3	1.81	0.26789	0.893344
1408	GO:0043011	myeloid dendritic cell differentiation	14	3	1.81	0.26789	0.893344
1409	GO:0043584	nose development	14	3	1.81	0.26789	0.893344
1410	GO:0044065	regulation of respiratory system process	14	3	1.81	0.26789	0.893344
1411	GO:0050651	dermatan sulfate proteoglycan biosynthetic process	14	3	1.81	0.26789	0.893344
1412	GO:0050655	dermatan sulfate proteoglycan metabolic process	14	3	1.81	0.26789	0.893344
1413	GO:0051281	positive regulation of release of sequestered calcium ion into cytosol	14	3	1.81	0.26789	0.893344
1414	GO:0060972	left/right pattern formation	14	3	1.81	0.26789	0.893344
1415	GO:0070076	histone lysine demethylation	14	3	1.81	0.26789	0.893344
1416	GO:0071526	semaphorin-plexin signaling pathway	14	3	1.81	0.26789	0.893344
1417	GO:0090075	relaxation of muscle	14	3	1.81	0.26789	0.893344
1418	GO:2000136	regulation of cell proliferation involved in heart morphogenesis	14	3	1.81	0.26789	0.893344
1419	GO:2000380	regulation of mesoderm development	14	3	1.81	0.26789	0.893344
1420	GO:1900180	regulation of protein localization to nucleus	133	20	17.2	0.2681	0.893415
1421	GO:0060562	epithelial tube morphogenesis	287	41	37.11	0.26872	0.894355
1422	GO:0071902	positive regulation of protein serine/threonine kinase activity	228	33	29.48	0.26876	0.894355
1423	GO:0016570	histone modification	265	38	34.26	0.27005	0.896772
1424	GO:0035051	cardiocyte differentiation	90	14	11.64	0.27008	0.896772
1425	GO:0001736	establishment of planar polarity	34	6	4.4	0.27162	0.896772
1426	GO:0007062	sister chromatid cohesion	34	6	4.4	0.27162	0.896772
1427	GO:0007164	establishment of tissue polarity	34	6	4.4	0.27162	0.896772
1428	GO:0010883	regulation of lipid storage	34	6	4.4	0.27162	0.896772
1429	GO:0030514	negative regulation of BMP signaling pathway	34	6	4.4	0.27162	0.896772
1430	GO:0032881	regulation of polysaccharide metabolic process	34	6	4.4	0.27162	0.896772
1431	GO:0042992	negative regulation of transcription factor import into nucleus	34	6	4.4	0.27162	0.896772
1432	GO:0061383	trabecula morphogenesis	34	6	4.4	0.27162	0.896772
1433	GO:0090130	tissue migration	34	6	4.4	0.27162	0.896772
1434	GO:0006919	activation of cysteine-type endopeptidase activity involved in apoptotic process	83	13	10.73	0.27195	0.896772
1435	GO:0045995	regulation of embryonic development	83	13	10.73	0.27195	0.896772
1436	GO:0016044	cellular membrane organization	414	58	53.52	0.27353	0.901056
1437	GO:0006289	nucleotide-excision repair	76	12	9.83	0.27363	0.901056
1438	GO:0031175	neuron projection development	684	94	88.43	0.27412	0.9019
1439	GO:0005978	glycogen biosynthetic process	41	7	5.3	0.27482	0.9019
1440	GO:0009250	glucan biosynthetic process	41	7	5.3	0.27482	0.9019
1441	GO:0010171	body morphogenesis	41	7	5.3	0.27482	0.9019
1442	GO:0030010	establishment of cell polarity	69	11	8.92	0.27503	0.9019
1443	GO:0046887	positive regulation of hormone secretion	69	11	8.92	0.27503	0.9019
1444	GO:0050793	regulation of developmental process	1434	193	185.4	0.27595	0.902119
1445	GO:0033273	response to vitamin	62	10	8.02	0.27605	0.902119
1446	GO:0043484	regulation of RNA splicing	62	10	8.02	0.27605	0.902119
1447	GO:0045666	positive regulation of neuron differentiation	62	10	8.02	0.27605	0.902119
1448	GO:0090317	negative regulation of intracellular protein transport	62	10	8.02	0.27605	0.902119
1449	GO:0006282	regulation of DNA repair	48	8	6.21	0.27625	0.90215
1450	GO:0044275	cellular carbohydrate catabolic process	55	9	7.11	0.27654	0.902474
1451	GO:0048598	embryonic morphogenesis	497	69	64.26	0.27827	0.907494
1452	GO:0043406	positive regulation of MAP kinase activity	185	27	23.92	0.2785	0.907618
1453	GO:0008283	cell proliferation	1519	204	196.39	0.28066	0.91379
1454	GO:0030335	positive regulation of cell migration	222	32	28.7	0.28078	0.91379
1455	GO:0032320	positive regulation of Ras GTPase activity	98	15	12.67	0.28156	0.915699
1456	GO:0018105	peptidyl-serine phosphorylation	127	19	16.42	0.28266	0.918137
1457	GO:0046578	regulation of Ras protein signal transduction	274	39	35.42	0.28302	0.918137
1458	GO:0002720	positive regulation of cytokine production involved in immune response	21	4	2.72	0.28425	0.918137
1459	GO:0006363	termination of RNA polymerase I transcription	21	4	2.72	0.28425	0.918137
1460	GO:0014888	striated muscle adaptation	21	4	2.72	0.28425	0.918137
1461	GO:0034698	response to gonadotropin stimulus	21	4	2.72	0.28425	0.918137
1462	GO:0046135	pyrimidine nucleoside catabolic process	21	4	2.72	0.28425	0.918137
1463	GO:0046329	negative regulation of JNK cascade	21	4	2.72	0.28425	0.918137
1464	GO:0048713	regulation of oligodendrocyte differentiation	21	4	2.72	0.28425	0.918137
1465	GO:0051646	mitochondrion localization	21	4	2.72	0.28425	0.918137
1466	GO:0097202	activation of cysteine-type endopeptidase activity	84	13	10.86	0.28669	0.925387
1467	GO:0051049	regulation of transport	989	134	127.87	0.28743	0.926963
1468	GO:0032970	regulation of actin filament-based process	208	30	26.89	0.28757	0.926963
1469	GO:0016051	carbohydrate biosynthetic process	164	24	21.2	0.28855	0.928153
1470	GO:0090092	regulation of transmembrane receptor protein serine/threonine kinase signaling pathway	164	24	21.2	0.28855	0.928153
1471	GO:0051056	regulation of small GTPase mediated signal transduction	364	51	47.06	0.28866	0.928153
1472	GO:0031669	cellular response to nutrient levels	113	17	14.61	0.28892	0.928153
1473	GO:0034284	response to monosaccharide stimulus	113	17	14.61	0.28892	0.928153
1474	GO:0048729	tissue morphogenesis	484	67	62.58	0.2904	0.931308
1475	GO:0000272	polysaccharide catabolic process	28	5	3.62	0.29174	0.931308
1476	GO:0007157	heterophilic cell-cell adhesion	28	5	3.62	0.29174	0.931308
1477	GO:0007212	dopamine receptor signaling pathway	28	5	3.62	0.29174	0.931308
1478	GO:0009126	purine nucleoside monophosphate metabolic process	28	5	3.62	0.29174	0.931308
1479	GO:0021988	olfactory lobe development	28	5	3.62	0.29174	0.931308
1480	GO:0022408	negative regulation of cell-cell adhesion	28	5	3.62	0.29174	0.931308
1481	GO:0048854	brain morphogenesis	28	5	3.62	0.29174	0.931308
1482	GO:0006402	mRNA catabolic process	179	26	23.14	0.2919	0.931308
1483	GO:0043624	cellular protein complex disassembly	157	23	20.3	0.29205	0.931308
1484	GO:0009749	response to glucose stimulus	106	16	13.7	0.29209	0.931308
1485	GO:0035295	tube development	432	60	55.85	0.29346	0.931308
1486	GO:0007202	activation of phospholipase C activity	56	9	7.24	0.29491	0.931308
1487	GO:0046823	negative regulation of nucleocytoplasmic transport	56	9	7.24	0.29491	0.931308
1488	GO:0051971	positive regulation of transmission of nerve impulse	56	9	7.24	0.29491	0.931308
1489	GO:0030433	ER-associated protein catabolic process	35	6	4.53	0.29509	0.931308
1490	GO:0034644	cellular response to UV	35	6	4.53	0.29509	0.931308
1491	GO:0042503	tyrosine phosphorylation of Stat3 protein	35	6	4.53	0.29509	0.931308
1492	GO:0048701	embryonic cranial skeleton morphogenesis	35	6	4.53	0.29509	0.931308
1493	GO:0055013	cardiac muscle cell development	35	6	4.53	0.29509	0.931308
1494	GO:0060416	response to growth hormone stimulus	35	6	4.53	0.29509	0.931308
1495	GO:0009411	response to UV	99	15	12.8	0.29528	0.931308
1496	GO:0010463	mesenchymal cell proliferation	49	8	6.34	0.29597	0.931308
1497	GO:0031109	microtubule polymerization or depolymerization	49	8	6.34	0.29597	0.931308
1498	GO:0042308	negative regulation of protein import into nucleus	49	8	6.34	0.29597	0.931308
1499	GO:0042773	ATP synthesis coupled electron transport	49	8	6.34	0.29597	0.931308
1500	GO:0042775	mitochondrial ATP synthesis coupled electron transport	49	8	6.34	0.29597	0.931308
1501	GO:0046847	filopodium assembly	49	8	6.34	0.29597	0.931308
1502	GO:0007632	visual behavior	42	7	5.43	0.2962	0.931308
1503	GO:0045685	regulation of glial cell differentiation	42	7	5.43	0.2962	0.931308
1504	GO:0048041	focal adhesion assembly	42	7	5.43	0.2962	0.931308
1505	GO:0070988	demethylation	42	7	5.43	0.2962	0.931308
1506	GO:0052548	regulation of endopeptidase activity	246	35	31.8	0.29691	0.93292
1507	GO:0006470	protein dephosphorylation	143	21	18.49	0.29929	0.939151
1508	GO:0090287	regulation of cellular response to growth factor stimulus	143	21	18.49	0.29929	0.939151
1509	GO:1901135	carbohydrate derivative metabolic process	1311	176	169.5	0.29973	0.939909
1510	GO:0061024	membrane organization	418	58	54.04	0.30003	0.940226
1511	GO:0048469	cell maturation	114	17	14.74	0.30182	0.940393
1512	GO:0031668	cellular response to extracellular stimulus	136	20	17.58	0.30305	0.940393
1513	GO:0006260	DNA replication	269	38	34.78	0.30307	0.940393
1514	GO:0048666	neuron development	788	107	101.88	0.30369	0.940393
1515	GO:0000301	retrograde transport, vesicle recycling within Golgi	15	3	1.94	0.30525	0.940393
1516	GO:0001919	regulation of receptor recycling	15	3	1.94	0.30525	0.940393
1517	GO:0002021	response to dietary excess	15	3	1.94	0.30525	0.940393
1518	GO:0002902	regulation of B cell apoptotic process	15	3	1.94	0.30525	0.940393
1519	GO:0003309	type B pancreatic cell differentiation	15	3	1.94	0.30525	0.940393
1520	GO:0007413	axonal fasciculation	15	3	1.94	0.30525	0.940393
1521	GO:0007567	parturition	15	3	1.94	0.30525	0.940393
1522	GO:0016998	cell wall macromolecule catabolic process	15	3	1.94	0.30525	0.940393
1523	GO:0019359	nicotinamide nucleotide biosynthetic process	15	3	1.94	0.30525	0.940393
1524	GO:0019363	pyridine nucleotide biosynthetic process	15	3	1.94	0.30525	0.940393
1525	GO:0032095	regulation of response to food	15	3	1.94	0.30525	0.940393
1526	GO:0036303	lymph vessel morphogenesis	15	3	1.94	0.30525	0.940393
1527	GO:0043403	skeletal muscle tissue regeneration	15	3	1.94	0.30525	0.940393
1528	GO:0045745	positive regulation of G-protein coupled receptor protein signaling pathway	15	3	1.94	0.30525	0.940393
1529	GO:0046174	polyol catabolic process	15	3	1.94	0.30525	0.940393
1530	GO:0046839	phospholipid dephosphorylation	15	3	1.94	0.30525	0.940393
1531	GO:0048207	vesicle targeting, rough ER to cis-Golgi	15	3	1.94	0.30525	0.940393
1532	GO:0048208	COPII vesicle coating	15	3	1.94	0.30525	0.940393
1533	GO:0061323	cell proliferation involved in heart morphogenesis	15	3	1.94	0.30525	0.940393
1534	GO:0072600	establishment of protein localization to Golgi	15	3	1.94	0.30525	0.940393
1535	GO:0080111	DNA demethylation	15	3	1.94	0.30525	0.940393
1536	GO:2001244	positive regulation of intrinsic apoptotic signaling pathway	15	3	1.94	0.30525	0.940393
1537	GO:0045787	positive regulation of cell cycle	107	16	13.83	0.30548	0.940489
1538	GO:0001936	regulation of endothelial cell proliferation	71	11	9.18	0.30788	0.946646
1539	GO:0006405	RNA export from nucleus	71	11	9.18	0.30788	0.946646
1540	GO:0035303	regulation of dephosphorylation	100	15	12.93	0.3092	0.950087
1541	GO:0050890	cognition	166	24	21.46	0.30999	0.951897
1542	GO:0019637	organophosphate metabolic process	1192	160	154.11	0.31093	0.952763
1543	GO:0009116	nucleoside metabolic process	593	81	76.67	0.31205	0.952763
1544	GO:0051272	positive regulation of cellular component movement	233	33	30.12	0.31347	0.952763
1545	GO:0043534	blood vessel endothelial cell migration	57	9	7.37	0.31358	0.952763
1546	GO:0006694	steroid biosynthetic process	137	20	17.71	0.315	0.952763
1547	GO:0001945	lymph vessel development	22	4	2.84	0.31502	0.952763
1548	GO:0002828	regulation of type 2 immune response	22	4	2.84	0.31502	0.952763
1549	GO:0003016	respiratory system process	22	4	2.84	0.31502	0.952763
1550	GO:0006071	glycerol metabolic process	22	4	2.84	0.31502	0.952763
1551	GO:0010677	negative regulation of cellular carbohydrate metabolic process	22	4	2.84	0.31502	0.952763
1552	GO:0018904	ether metabolic process	22	4	2.84	0.31502	0.952763
1553	GO:0032094	response to food	22	4	2.84	0.31502	0.952763
1554	GO:0032728	positive regulation of interferon-beta production	22	4	2.84	0.31502	0.952763
1555	GO:0032800	receptor biosynthetic process	22	4	2.84	0.31502	0.952763
1556	GO:0034605	cellular response to heat	22	4	2.84	0.31502	0.952763
1557	GO:0040020	regulation of meiosis	22	4	2.84	0.31502	0.952763
1558	GO:0042474	middle ear morphogenesis	22	4	2.84	0.31502	0.952763
1559	GO:0045214	sarcomere organization	22	4	2.84	0.31502	0.952763
1560	GO:0045851	pH reduction	22	4	2.84	0.31502	0.952763
1561	GO:0035601	protein deacylation	50	8	6.46	0.31601	0.952763
1562	GO:0044704	single-organism reproductive behavior	50	8	6.46	0.31601	0.952763
1563	GO:0090150	establishment of protein localization to membrane	50	8	6.46	0.31601	0.952763
1564	GO:0090277	positive regulation of peptide hormone secretion	50	8	6.46	0.31601	0.952763
1565	GO:0010595	positive regulation of endothelial cell migration	43	7	5.56	0.31791	0.952763
1566	GO:0051145	smooth muscle cell differentiation	43	7	5.56	0.31791	0.952763
1567	GO:0002011	morphogenesis of an epithelial sheet	29	5	3.75	0.31843	0.952763
1568	GO:0006099	tricarboxylic acid cycle	29	5	3.75	0.31843	0.952763
1569	GO:0010631	epithelial cell migration	29	5	3.75	0.31843	0.952763
1570	GO:0017145	stem cell division	29	5	3.75	0.31843	0.952763
1571	GO:0030501	positive regulation of bone mineralization	29	5	3.75	0.31843	0.952763
1572	GO:0043388	positive regulation of DNA binding	29	5	3.75	0.31843	0.952763
1573	GO:0043470	regulation of carbohydrate catabolic process	29	5	3.75	0.31843	0.952763
1574	GO:0043471	regulation of cellular carbohydrate catabolic process	29	5	3.75	0.31843	0.952763
1575	GO:0044246	regulation of multicellular organismal metabolic process	29	5	3.75	0.31843	0.952763
1576	GO:0044743	intracellular protein transmembrane import	29	5	3.75	0.31843	0.952763
1577	GO:0045429	positive regulation of nitric oxide biosynthetic process	29	5	3.75	0.31843	0.952763
1578	GO:0060325	face morphogenesis	29	5	3.75	0.31843	0.952763
1579	GO:0060761	negative regulation of response to cytokine stimulus	29	5	3.75	0.31843	0.952763
1580	GO:0090132	epithelium migration	29	5	3.75	0.31843	0.952763
1581	GO:0030042	actin filament depolymerization	36	6	4.65	0.31893	0.952763
1582	GO:0030239	myofibril assembly	36	6	4.65	0.31893	0.952763
1583	GO:0042345	regulation of NF-kappaB import into nucleus	36	6	4.65	0.31893	0.952763
1584	GO:0042348	NF-kappaB import into nucleus	36	6	4.65	0.31893	0.952763
1585	GO:0009117	nucleotide metabolic process	814	110	105.24	0.32002	0.954993
1586	GO:0016569	covalent chromatin modification	271	38	35.04	0.32008	0.954993
1587	GO:0043410	positive regulation of MAPK cascade	316	44	40.85	0.32118	0.957671
1588	GO:0010741	negative regulation of intracellular protein kinase cascade	145	21	18.75	0.32262	0.961359
1589	GO:0006928	cellular component movement	1195	160	154.5	0.32348	0.963315
1590	GO:0007409	axonogenesis	512	70	66.2	0.32431	0.965179
1591	GO:0001933	negative regulation of protein phosphorylation	197	28	25.47	0.32461	0.965465
1592	GO:0051050	positive regulation of transport	482	66	62.32	0.32546	0.967385
1593	GO:0071705	nitrogen compound transport	550	75	71.11	0.3258	0.967788
1594	GO:2000147	positive regulation of cell motility	227	32	29.35	0.32692	0.969852
1595	GO:0051046	regulation of secretion	437	60	56.5	0.327	0.969852
1596	GO:0006753	nucleoside phosphate metabolic process	823	111	106.4	0.32711	0.969852
1597	GO:0002429	immune response-activating cell surface receptor signaling pathway	116	17	15	0.32809	0.971198
1598	GO:0030856	regulation of epithelial cell differentiation	65	10	8.4	0.32859	0.971198
1599	GO:0032321	positive regulation of Rho GTPase activity	65	10	8.4	0.32859	0.971198
1600	GO:0042307	positive regulation of protein import into nucleus	65	10	8.4	0.32859	0.971198
1601	GO:0050868	negative regulation of T cell activation	65	10	8.4	0.32859	0.971198
1602	GO:0000122	negative regulation of transcription from RNA polymerase II promoter	498	68	64.39	0.33132	0.978656
1603	GO:0001505	regulation of neurotransmitter levels	131	19	16.94	0.33171	0.979196
1604	GO:0009267	cellular response to starvation	87	13	11.25	0.3322	0.979665
1605	GO:0010811	positive regulation of cell-substrate adhesion	58	9	7.5	0.33249	0.979665
1606	GO:0051781	positive regulation of cell division	58	9	7.5	0.33249	0.979665
1607	GO:0031667	response to nutrient levels	265	37	34.26	0.33291	0.980293
1608	GO:0040013	negative regulation of locomotion	146	21	18.88	0.33447	0.982046
1609	GO:0002793	positive regulation of peptide secretion	51	8	6.59	0.33629	0.982046
1610	GO:0070664	negative regulation of leukocyte proliferation	51	8	6.59	0.33629	0.982046
1611	GO:0019217	regulation of fatty acid metabolic process	80	12	10.34	0.33684	0.982046
1612	GO:0009108	coenzyme biosynthetic process	102	15	13.19	0.33755	0.982046
1613	GO:0051092	positive regulation of NF-kappaB transcription factor activity	102	15	13.19	0.33755	0.982046
1614	GO:0072657	protein localization to membrane	102	15	13.19	0.33755	0.982046
1615	GO:0035966	response to topologically incorrect protein	139	20	17.97	0.3393	0.982046
1616	GO:0043068	positive regulation of programmed cell death	424	58	54.82	0.34145	0.982046
1617	GO:0008033	tRNA processing	73	11	9.44	0.34162	0.982046
1618	GO:0006357	regulation of transcription from RNA polymerase II promoter	1230	164	159.02	0.34248	0.982046
1619	GO:0000959	mitochondrial RNA metabolic process	16	3	2.07	0.34279	0.982046
1620	GO:0001711	endodermal cell fate commitment	16	3	2.07	0.34279	0.982046
1621	GO:0002369	T cell cytokine production	16	3	2.07	0.34279	0.982046
1622	GO:0006337	nucleosome disassembly	16	3	2.07	0.34279	0.982046
1623	GO:0007143	female meiosis	16	3	2.07	0.34279	0.982046
1624	GO:0007617	mating behavior	16	3	2.07	0.34279	0.982046
1625	GO:0010634	positive regulation of epithelial cell migration	16	3	2.07	0.34279	0.982046
1626	GO:0010894	negative regulation of steroid biosynthetic process	16	3	2.07	0.34279	0.982046
1627	GO:0010955	negative regulation of protein processing	16	3	2.07	0.34279	0.982046
1628	GO:0022011	myelination in peripheral nervous system	16	3	2.07	0.34279	0.982046
1629	GO:0030517	negative regulation of axon extension	16	3	2.07	0.34279	0.982046
1630	GO:0031146	SCF-dependent proteasomal ubiquitin-dependent protein catabolic process	16	3	2.07	0.34279	0.982046
1631	GO:0031498	chromatin disassembly	16	3	2.07	0.34279	0.982046
1632	GO:0032105	negative regulation of response to extracellular stimulus	16	3	2.07	0.34279	0.982046
1633	GO:0032108	negative regulation of response to nutrient levels	16	3	2.07	0.34279	0.982046
1634	GO:0032292	peripheral nervous system axon ensheathment	16	3	2.07	0.34279	0.982046
1635	GO:0032607	interferon-alpha production	16	3	2.07	0.34279	0.982046
1636	GO:0032647	regulation of interferon-alpha production	16	3	2.07	0.34279	0.982046
1637	GO:0032986	protein-DNA complex disassembly	16	3	2.07	0.34279	0.982046
1638	GO:0034243	regulation of transcription elongation from RNA polymerase II promoter	16	3	2.07	0.34279	0.982046
1639	GO:0034260	negative regulation of GTPase activity	16	3	2.07	0.34279	0.982046
1640	GO:0042226	interleukin-6 biosynthetic process	16	3	2.07	0.34279	0.982046
1641	GO:0044036	cell wall macromolecule metabolic process	16	3	2.07	0.34279	0.982046
1642	GO:0045737	positive regulation of cyclin-dependent protein kinase activity	16	3	2.07	0.34279	0.982046
1643	GO:0060251	regulation of glial cell proliferation	16	3	2.07	0.34279	0.982046
1644	GO:0071554	cell wall organization or biogenesis	16	3	2.07	0.34279	0.982046
1645	GO:0090004	positive regulation of establishment of protein localization to plasma membrane	16	3	2.07	0.34279	0.982046
1646	GO:0090114	COPII-coated vesicle budding	16	3	2.07	0.34279	0.982046
1647	GO:0022616	DNA strand elongation	37	6	4.78	0.34305	0.982046
1648	GO:0042130	negative regulation of T cell proliferation	37	6	4.78	0.34305	0.982046
1649	GO:0045682	regulation of epidermis development	37	6	4.78	0.34305	0.982046
1650	GO:0046320	regulation of fatty acid oxidation	37	6	4.78	0.34305	0.982046
1651	GO:0006986	response to unfolded protein	132	19	17.07	0.3443	0.982046
1652	GO:0006163	purine nucleotide metabolic process	682	92	88.17	0.34454	0.982046
1653	GO:0032722	positive regulation of chemokine production	30	5	3.88	0.34539	0.982046
1654	GO:0046928	regulation of neurotransmitter secretion	30	5	3.88	0.34539	0.982046
1655	GO:0050873	brown fat cell differentiation	30	5	3.88	0.34539	0.982046
1656	GO:0051966	regulation of synaptic transmission, glutamatergic	30	5	3.88	0.34539	0.982046
1657	GO:0070873	regulation of glycogen metabolic process	30	5	3.88	0.34539	0.982046
1658	GO:0007176	regulation of epidermal growth factor-activated receptor activity	23	4	2.97	0.34604	0.982046
1659	GO:0008045	motor neuron axon guidance	23	4	2.97	0.34604	0.982046
1660	GO:0019400	alditol metabolic process	23	4	2.97	0.34604	0.982046
1661	GO:0038061	NIK/NF-kappaB cascade	23	4	2.97	0.34604	0.982046
1662	GO:0046785	microtubule polymerization	23	4	2.97	0.34604	0.982046
1663	GO:0051653	spindle localization	23	4	2.97	0.34604	0.982046
1664	GO:0060343	trabecula formation	23	4	2.97	0.34604	0.982046
1665	GO:0060997	dendritic spine morphogenesis	23	4	2.97	0.34604	0.982046
1666	GO:2000826	regulation of heart morphogenesis	23	4	2.97	0.34604	0.982046
1667	GO:2001242	regulation of intrinsic apoptotic signaling pathway	23	4	2.97	0.34604	0.982046
1668	GO:2000027	regulation of organ morphogenesis	147	21	19.01	0.34642	0.982046
1669	GO:0019098	reproductive behavior	66	10	8.53	0.34654	0.982046
1670	GO:0022612	gland morphogenesis	110	16	14.22	0.34658	0.982046
1671	GO:0009791	post-embryonic development	88	13	11.38	0.34772	0.984098
1672	GO:0030282	bone mineralization	88	13	11.38	0.34772	0.984098
1673	GO:0051091	positive regulation of sequence-specific DNA binding transcription factor activity	177	25	22.88	0.34911	0.987441
1674	GO:1901657	glycosyl compound metabolic process	607	82	78.48	0.34986	0.988971
1675	GO:0031646	positive regulation of neurological system process	59	9	7.63	0.3516	0.992704
1676	GO:0060415	muscle tissue morphogenesis	59	9	7.63	0.3516	0.992704
1677	GO:0021537	telencephalon development	155	22	20.04	0.35314	0.996457
1678	GO:0042110	T cell activation	320	44	41.37	0.35351	0.996907
1679	GO:0051222	positive regulation of protein transport	170	24	21.98	0.3542	0.99805
1680	GO:0009991	response to extracellular stimulus	290	40	37.49	0.35455	0.99805
1681	GO:0000184	nuclear-transcribed mRNA catabolic process, nonsense-mediated decay	118	17	15.26	0.3549	0.99805
1682	GO:0072330	monocarboxylic acid biosynthetic process	185	26	23.92	0.35492	0.99805
1683	GO:0051249	regulation of lymphocyte activation	275	38	35.55	0.35497	0.99805
1684	GO:0018108	peptidyl-tyrosine phosphorylation	200	28	25.86	0.35537	0.998581
1685	GO:0030316	osteoclast differentiation	52	8	6.72	0.35677	0.998904
1686	GO:0033138	positive regulation of peptidyl-serine phosphorylation	52	8	6.72	0.35677	0.998904
1687	GO:0097306	cellular response to alcohol	52	8	6.72	0.35677	0.998904
1688	GO:0019827	stem cell maintenance	96	14	12.41	0.35752	0.998904
1689	GO:2000026	regulation of multicellular organismal development	1096	146	141.7	0.35764	0.998904
1690	GO:0001508	regulation of action potential	148	21	19.13	0.35848	0.998904
1691	GO:0070663	regulation of leukocyte proliferation	148	21	19.13	0.35848	0.998904
1692	GO:0051100	negative regulation of binding	74	11	9.57	0.35875	0.998904
1693	GO:0022414	reproductive process	1494	198	193.16	0.35899	0.998904
1694	GO:0043065	positive regulation of apoptotic process	419	57	54.17	0.35971	0.998904
1695	GO:0006979	response to oxidative stress	253	35	32.71	0.36005	0.998904
1696	GO:0031344	regulation of cell projection organization	253	35	32.71	0.36005	0.998904
1697	GO:0070848	response to growth factor stimulus	442	60	57.14	0.36172	0.998904
1698	GO:0009060	aerobic respiration	45	7	5.82	0.36204	0.998904
1699	GO:0014902	myotube differentiation	45	7	5.82	0.36204	0.998904
1700	GO:0048806	genitalia development	45	7	5.82	0.36204	0.998904
1701	GO:0008610	lipid biosynthetic process	556	75	71.88	0.36305	0.998904
1702	GO:0071453	cellular response to oxygen levels	89	13	11.51	0.36337	0.998904
1703	GO:0048863	stem cell differentiation	141	20	18.23	0.36402	0.998904
1704	GO:0072521	purine-containing compound metabolic process	716	96	92.57	0.3646	0.998904
1705	GO:0032479	regulation of type I interferon production	67	10	8.66	0.36464	0.998904
1706	GO:0035666	TRIF-dependent toll-like receptor signaling pathway	67	10	8.66	0.36464	0.998904
1707	GO:0007041	lysosomal transport	38	6	4.91	0.36733	0.998904
1708	GO:0051588	regulation of neurotransmitter transport	38	6	4.91	0.36733	0.998904
1709	GO:0055006	cardiac cell development	38	6	4.91	0.36733	0.998904
1710	GO:0009064	glutamine family amino acid metabolic process	60	9	7.76	0.37084	0.998904
1711	GO:0051251	positive regulation of lymphocyte activation	194	27	25.08	0.37111	0.998904
1712	GO:0016049	cell growth	360	49	46.54	0.37142	0.998904
1713	GO:0006654	phosphatidic acid biosynthetic process	31	5	4.01	0.37248	0.998904
1714	GO:0010828	positive regulation of glucose transport	31	5	4.01	0.37248	0.998904
1715	GO:0042246	tissue regeneration	31	5	4.01	0.37248	0.998904
1716	GO:0046473	phosphatidic acid metabolic process	31	5	4.01	0.37248	0.998904
1717	GO:0051148	negative regulation of muscle cell differentiation	31	5	4.01	0.37248	0.998904
1718	GO:0070169	positive regulation of biomineral tissue development	31	5	4.01	0.37248	0.998904
1719	GO:0070228	regulation of lymphocyte apoptotic process	31	5	4.01	0.37248	0.998904
1720	GO:0018212	peptidyl-tyrosine modification	202	28	26.12	0.37624	0.998904
1721	GO:0021700	developmental maturation	172	24	22.24	0.37683	0.998904
1722	GO:0002089	lens morphogenesis in camera-type eye	24	4	3.1	0.37711	0.998904
1723	GO:0003179	heart valve morphogenesis	24	4	3.1	0.37711	0.998904
1724	GO:0030260	entry into host cell	24	4	3.1	0.37711	0.998904
1725	GO:0031111	negative regulation of microtubule polymerization or depolymerization	24	4	3.1	0.37711	0.998904
1726	GO:0031670	cellular response to nutrient	24	4	3.1	0.37711	0.998904
1727	GO:0035411	catenin import into nucleus	24	4	3.1	0.37711	0.998904
1728	GO:0035773	insulin secretion involved in cellular response to glucose stimulus	24	4	3.1	0.37711	0.998904
1729	GO:0044253	positive regulation of multicellular organismal metabolic process	24	4	3.1	0.37711	0.998904
1730	GO:0044409	entry into host	24	4	3.1	0.37711	0.998904
1731	GO:0046173	polyol biosynthetic process	24	4	3.1	0.37711	0.998904
1732	GO:0051693	actin filament capping	24	4	3.1	0.37711	0.998904
1733	GO:0051806	entry into cell of other organism involved in symbiotic interaction	24	4	3.1	0.37711	0.998904
1734	GO:0051828	entry into other organism involved in symbiotic interaction	24	4	3.1	0.37711	0.998904
1735	GO:0052126	movement in host environment	24	4	3.1	0.37711	0.998904
1736	GO:0052192	movement in environment of other organism involved in symbiotic interaction	24	4	3.1	0.37711	0.998904
1737	GO:0055081	anion homeostasis	24	4	3.1	0.37711	0.998904
1738	GO:0060397	JAK-STAT cascade involved in growth hormone signaling pathway	24	4	3.1	0.37711	0.998904
1739	GO:0061178	regulation of insulin secretion involved in cellular response to glucose stimulus	24	4	3.1	0.37711	0.998904
1740	GO:0090003	regulation of establishment of protein localization to plasma membrane	24	4	3.1	0.37711	0.998904
1741	GO:0016525	negative regulation of angiogenesis	53	8	6.85	0.37738	0.998904
1742	GO:0048546	digestive tract morphogenesis	53	8	6.85	0.37738	0.998904
1743	GO:0050806	positive regulation of synaptic transmission	53	8	6.85	0.37738	0.998904
1744	GO:0060491	regulation of cell projection assembly	53	8	6.85	0.37738	0.998904
1745	GO:0000076	DNA replication checkpoint	10	2	1.29	0.37765	0.998904
1746	GO:0002328	pro-B cell differentiation	10	2	1.29	0.37765	0.998904
1747	GO:0003188	heart valve formation	10	2	1.29	0.37765	0.998904
1748	GO:0006047	UDP-N-acetylglucosamine metabolic process	10	2	1.29	0.37765	0.998904
1749	GO:0006105	succinate metabolic process	10	2	1.29	0.37765	0.998904
1750	GO:0006356	regulation of transcription from RNA polymerase I promoter	10	2	1.29	0.37765	0.998904
1751	GO:0006670	sphingosine metabolic process	10	2	1.29	0.37765	0.998904
1752	GO:0006743	ubiquinone metabolic process	10	2	1.29	0.37765	0.998904
1753	GO:0006991	response to sterol depletion	10	2	1.29	0.37765	0.998904
1754	GO:0006999	nuclear pore organization	10	2	1.29	0.37765	0.998904
1755	GO:0007191	adenylate cyclase-activating dopamine receptor signaling pathway	10	2	1.29	0.37765	0.998904
1756	GO:0007494	midgut development	10	2	1.29	0.37765	0.998904
1757	GO:0009437	carnitine metabolic process	10	2	1.29	0.37765	0.998904
1758	GO:0021548	pons development	10	2	1.29	0.37765	0.998904
1759	GO:0021670	lateral ventricle development	10	2	1.29	0.37765	0.998904
1760	GO:0022038	corpus callosum development	10	2	1.29	0.37765	0.998904
1761	GO:0031664	regulation of lipopolysaccharide-mediated signaling pathway	10	2	1.29	0.37765	0.998904
1762	GO:0032366	intracellular sterol transport	10	2	1.29	0.37765	0.998904
1763	GO:0032367	intracellular cholesterol transport	10	2	1.29	0.37765	0.998904
1764	GO:0032482	Rab protein signal transduction	10	2	1.29	0.37765	0.998904
1765	GO:0032483	regulation of Rab protein signal transduction	10	2	1.29	0.37765	0.998904
1766	GO:0032506	cytokinetic process	10	2	1.29	0.37765	0.998904
1767	GO:0033327	Leydig cell differentiation	10	2	1.29	0.37765	0.998904
1768	GO:0035082	axoneme assembly	10	2	1.29	0.37765	0.998904
1769	GO:0035413	positive regulation of catenin import into nucleus	10	2	1.29	0.37765	0.998904
1770	GO:0040034	regulation of development, heterochronic	10	2	1.29	0.37765	0.998904
1771	GO:0043217	myelin maintenance	10	2	1.29	0.37765	0.998904
1772	GO:0045606	positive regulation of epidermal cell differentiation	10	2	1.29	0.37765	0.998904
1773	GO:0045741	positive regulation of epidermal growth factor-activated receptor activity	10	2	1.29	0.37765	0.998904
1774	GO:0045780	positive regulation of bone resorption	10	2	1.29	0.37765	0.998904
1775	GO:0046085	adenosine metabolic process	10	2	1.29	0.37765	0.998904
1776	GO:0046852	positive regulation of bone remodeling	10	2	1.29	0.37765	0.998904
1777	GO:0048643	positive regulation of skeletal muscle tissue development	10	2	1.29	0.37765	0.998904
1778	GO:0050860	negative regulation of T cell receptor signaling pathway	10	2	1.29	0.37765	0.998904
1779	GO:0051900	regulation of mitochondrial depolarization	10	2	1.29	0.37765	0.998904
1780	GO:0060218	hematopoietic stem cell differentiation	10	2	1.29	0.37765	0.998904
1781	GO:0060575	intestinal epithelial cell differentiation	10	2	1.29	0.37765	0.998904
1782	GO:0060767	epithelial cell proliferation involved in prostate gland development	10	2	1.29	0.37765	0.998904
1783	GO:0060872	semicircular canal development	10	2	1.29	0.37765	0.998904
1784	GO:0070208	protein heterotrimerization	10	2	1.29	0.37765	0.998904
1785	GO:0071868	cellular response to monoamine stimulus	10	2	1.29	0.37765	0.998904
1786	GO:0071870	cellular response to catecholamine stimulus	10	2	1.29	0.37765	0.998904
1787	GO:0072350	tricarboxylic acid metabolic process	10	2	1.29	0.37765	0.998904
1788	GO:0097150	neuronal stem cell maintenance	10	2	1.29	0.37765	0.998904
1789	GO:2000095	regulation of Wnt receptor signaling pathway, planar cell polarity pathway	10	2	1.29	0.37765	0.998904
1790	GO:0000266	mitochondrial fission	17	3	2.2	0.38014	0.999901
1791	GO:0002052	positive regulation of neuroblast proliferation	17	3	2.2	0.38014	0.999901
1792	GO:0006376	mRNA splice site selection	17	3	2.2	0.38014	0.999901
1793	GO:0009132	nucleoside diphosphate metabolic process	17	3	2.2	0.38014	0.999901
1794	GO:0010765	positive regulation of sodium ion transport	17	3	2.2	0.38014	0.999901
1795	GO:0016577	histone demethylation	17	3	2.2	0.38014	0.999901
1796	GO:0036342	post-anal tail morphogenesis	17	3	2.2	0.38014	0.999901
1797	GO:0060572	morphogenesis of an epithelial bud	17	3	2.2	0.38014	0.999901
1798	GO:0070875	positive regulation of glycogen metabolic process	17	3	2.2	0.38014	0.999901
1799	GO:0071398	cellular response to fatty acid	17	3	2.2	0.38014	0.999901
1800	GO:0007259	JAK-STAT cascade	105	15	13.58	0.38102	1
1801	GO:0008277	regulation of G-protein coupled receptor protein signaling pathway	105	15	13.58	0.38102	1
1802	GO:0009653	anatomical structure morphogenesis	2037	268	263.36	0.38159	1
1803	GO:0016125	sterol metabolic process	120	17	15.51	0.38212	1
1804	GO:0048015	phosphatidylinositol-mediated signaling	135	19	17.45	0.38267	1
1805	GO:0048017	inositol lipid-mediated signaling	135	19	17.45	0.38267	1
1806	GO:0044767	single-organism developmental process	3392	444	438.54	0.38424	1
1807	GO:0043966	histone H3 acetylation	46	7	5.95	0.3843	1
1808	GO:0048844	artery morphogenesis	46	7	5.95	0.3843	1
1809	GO:0001101	response to acid	83	12	10.73	0.386	1
1810	GO:0001935	endothelial cell proliferation	83	12	10.73	0.386	1
1811	GO:0002253	activation of immune response	271	37	35.04	0.38685	1
1812	GO:0022415	viral reproductive process	537	72	69.43	0.38759	1
1813	GO:0006275	regulation of DNA replication	98	14	12.67	0.38779	1
1814	GO:0022904	respiratory electron transport chain	98	14	12.67	0.38779	1
1815	GO:0042157	lipoprotein metabolic process	98	14	12.67	0.38779	1
1816	GO:0042063	gliogenesis	158	22	20.43	0.38876	1
1817	GO:0006950	response to stress	2855	374	369.12	0.39052	1
1818	GO:0000060	protein import into nucleus, translocation	39	6	5.04	0.39167	1
1819	GO:0006144	purine nucleobase metabolic process	39	6	5.04	0.39167	1
1820	GO:0048639	positive regulation of developmental growth	39	6	5.04	0.39167	1
1821	GO:0002761	regulation of myeloid leukocyte differentiation	76	11	9.83	0.39331	1
1822	GO:0044728	DNA methylation or demethylation	54	8	6.98	0.39805	1
1823	GO:0042592	homeostatic process	1220	161	157.73	0.39907	1
1824	GO:0006488	dolichol-linked oligosaccharide biosynthetic process	32	5	4.14	0.39956	1
1825	GO:0030318	melanocyte differentiation	32	5	4.14	0.39956	1
1826	GO:0030901	midbrain development	32	5	4.14	0.39956	1
1827	GO:0016477	cell migration	837	111	108.21	0.39986	1
1828	GO:0002756	MyD88-independent toll-like receptor signaling pathway	69	10	8.92	0.40113	1
1829	GO:0021761	limbic system development	69	10	8.92	0.40113	1
1830	GO:0060021	palate development	69	10	8.92	0.40113	1
1831	GO:0061180	mammary gland epithelium development	69	10	8.92	0.40113	1
1832	GO:0042326	negative regulation of phosphorylation	212	29	27.41	0.4019	1
1833	GO:0006633	fatty acid biosynthetic process	129	18	16.68	0.40243	1
1834	GO:0006836	neurotransmitter transport	129	18	16.68	0.40243	1
1835	GO:0008203	cholesterol metabolic process	114	16	14.74	0.40292	1
1836	GO:0006261	DNA-dependent DNA replication	99	14	12.8	0.40302	1
1837	GO:0046649	lymphocyte activation	448	60	57.92	0.40453	1
1838	GO:0008589	regulation of smoothened signaling pathway	47	7	6.08	0.40659	1
1839	GO:0030850	prostate gland development	47	7	6.08	0.40659	1
1840	GO:0090002	establishment of protein localization to plasma membrane	47	7	6.08	0.40659	1
1841	GO:0001960	negative regulation of cytokine-mediated signaling pathway	25	4	3.23	0.40802	1
1842	GO:0008334	histone mRNA metabolic process	25	4	3.23	0.40802	1
1843	GO:0030206	chondroitin sulfate biosynthetic process	25	4	3.23	0.40802	1
1844	GO:0050854	regulation of antigen receptor-mediated signaling pathway	25	4	3.23	0.40802	1
1845	GO:0050982	detection of mechanical stimulus	25	4	3.23	0.40802	1
1846	GO:0051453	regulation of intracellular pH	25	4	3.23	0.40802	1
1847	GO:0051602	response to electrical stimulus	25	4	3.23	0.40802	1
1848	GO:0019318	hexose metabolic process	243	33	31.42	0.40872	1
1849	GO:0001824	blastocyst development	62	9	8.02	0.40956	1
1850	GO:0010863	positive regulation of phospholipase C activity	62	9	8.02	0.40956	1
1851	GO:0042058	regulation of epidermal growth factor receptor signaling pathway	62	9	8.02	0.40956	1
1852	GO:0048145	regulation of fibroblast proliferation	62	9	8.02	0.40956	1
1853	GO:0032102	negative regulation of response to external stimulus	122	17	15.77	0.4096	1
1854	GO:0006414	translational elongation	107	15	13.83	0.41039	1
1855	GO:0006613	cotranslational protein targeting to membrane	107	15	13.83	0.41039	1
1856	GO:0055086	nucleobase-containing small molecule metabolic process	862	114	111.45	0.4106	1
1857	GO:0007626	locomotory behavior	145	20	18.75	0.41433	1
1858	GO:0040017	positive regulation of locomotion	236	32	30.51	0.41458	1
1859	GO:0031110	regulation of microtubule polymerization or depolymerization	40	6	5.17	0.41599	1
1860	GO:0032655	regulation of interleukin-12 production	40	6	5.17	0.41599	1
1861	GO:0045428	regulation of nitric oxide biosynthetic process	40	6	5.17	0.41599	1
1862	GO:0055010	ventricular cardiac muscle tissue morphogenesis	40	6	5.17	0.41599	1
1863	GO:0071695	anatomical structure maturation	40	6	5.17	0.41599	1
1864	GO:0001783	B cell apoptotic process	18	3	2.33	0.41701	1
1865	GO:0001964	startle response	18	3	2.33	0.41701	1
1866	GO:0006750	glutathione biosynthetic process	18	3	2.33	0.41701	1
1867	GO:0007184	SMAD protein import into nucleus	18	3	2.33	0.41701	1
1868	GO:0014044	Schwann cell development	18	3	2.33	0.41701	1
1869	GO:0016572	histone phosphorylation	18	3	2.33	0.41701	1
1870	GO:0031113	regulation of microtubule polymerization	18	3	2.33	0.41701	1
1871	GO:0031290	retinal ganglion cell axon guidance	18	3	2.33	0.41701	1
1872	GO:0031365	N-terminal protein amino acid modification	18	3	2.33	0.41701	1
1873	GO:0032786	positive regulation of DNA-dependent transcription, elongation	18	3	2.33	0.41701	1
1874	GO:0042522	regulation of tyrosine phosphorylation of Stat5 protein	18	3	2.33	0.41701	1
1875	GO:0045671	negative regulation of osteoclast differentiation	18	3	2.33	0.41701	1
1876	GO:0045939	negative regulation of steroid metabolic process	18	3	2.33	0.41701	1
1877	GO:0060317	cardiac epithelial to mesenchymal transition	18	3	2.33	0.41701	1
1878	GO:0072525	pyridine-containing compound biosynthetic process	18	3	2.33	0.41701	1
1879	GO:0090342	regulation of cell aging	18	3	2.33	0.41701	1
1880	GO:2000273	positive regulation of receptor activity	18	3	2.33	0.41701	1
1881	GO:2001234	negative regulation of apoptotic signaling pathway	18	3	2.33	0.41701	1
1882	GO:0044255	cellular lipid metabolic process	825	109	106.66	0.41772	1
1883	GO:0006401	RNA catabolic process	206	28	26.63	0.41857	1
1884	GO:0006970	response to osmotic stress	55	8	7.11	0.41873	1
1885	GO:0050767	regulation of neurogenesis	389	52	50.29	0.41987	1
1886	GO:1901565	organonitrogen compound catabolic process	726	96	93.86	0.42149	1
1887	GO:0018209	peptidyl-serine modification	138	19	17.84	0.42158	1
1888	GO:0008654	phospholipid biosynthetic process	214	29	27.67	0.42279	1
1889	GO:0045785	positive regulation of cell adhesion	123	17	15.9	0.42339	1
1890	GO:0034599	cellular response to oxidative stress	108	15	13.96	0.42512	1
1891	GO:0046058	cAMP metabolic process	108	15	13.96	0.42512	1
1892	GO:0000085	G2 phase of mitotic cell cycle	11	2	1.42	0.42576	1
1893	GO:0003148	outflow tract septum morphogenesis	11	2	1.42	0.42576	1
1894	GO:0003272	endocardial cushion formation	11	2	1.42	0.42576	1
1895	GO:0006379	mRNA cleavage	11	2	1.42	0.42576	1
1896	GO:0006596	polyamine biosynthetic process	11	2	1.42	0.42576	1
1897	GO:0007064	mitotic sister chromatid cohesion	11	2	1.42	0.42576	1
1898	GO:0009650	UV protection	11	2	1.42	0.42576	1
1899	GO:0010454	negative regulation of cell fate commitment	11	2	1.42	0.42576	1
1900	GO:0010889	regulation of sequestering of triglyceride	11	2	1.42	0.42576	1
1901	GO:0016114	terpenoid biosynthetic process	11	2	1.42	0.42576	1
1902	GO:0017085	response to insecticide	11	2	1.42	0.42576	1
1903	GO:0030205	dermatan sulfate metabolic process	11	2	1.42	0.42576	1
1904	GO:0030208	dermatan sulfate biosynthetic process	11	2	1.42	0.42576	1
1905	GO:0032769	negative regulation of monooxygenase activity	11	2	1.42	0.42576	1
1906	GO:0033120	positive regulation of RNA splicing	11	2	1.42	0.42576	1
1907	GO:0033540	fatty acid beta-oxidation using acyl-CoA oxidase	11	2	1.42	0.42576	1
1908	GO:0034123	positive regulation of toll-like receptor signaling pathway	11	2	1.42	0.42576	1
1909	GO:0034390	smooth muscle cell apoptotic process	11	2	1.42	0.42576	1
1910	GO:0034391	regulation of smooth muscle cell apoptotic process	11	2	1.42	0.42576	1
1911	GO:0034763	negative regulation of transmembrane transport	11	2	1.42	0.42576	1
1912	GO:0036315	cellular response to sterol	11	2	1.42	0.42576	1
1913	GO:0042976	activation of Janus kinase activity	11	2	1.42	0.42576	1
1914	GO:0043116	negative regulation of vascular permeability	11	2	1.42	0.42576	1
1915	GO:0043518	negative regulation of DNA damage response, signal transduction by p53 class mediator	11	2	1.42	0.42576	1
1916	GO:0043650	dicarboxylic acid biosynthetic process	11	2	1.42	0.42576	1
1917	GO:0044319	wound healing, spreading of cells	11	2	1.42	0.42576	1
1918	GO:0045117	azole transport	11	2	1.42	0.42576	1
1919	GO:0045601	regulation of endothelial cell differentiation	11	2	1.42	0.42576	1
1920	GO:0045652	regulation of megakaryocyte differentiation	11	2	1.42	0.42576	1
1921	GO:0045948	positive regulation of translational initiation	11	2	1.42	0.42576	1
1922	GO:0046479	glycosphingolipid catabolic process	11	2	1.42	0.42576	1
1923	GO:0046541	saliva secretion	11	2	1.42	0.42576	1
1924	GO:0048148	behavioral response to cocaine	11	2	1.42	0.42576	1
1925	GO:0048715	negative regulation of oligodendrocyte differentiation	11	2	1.42	0.42576	1
1926	GO:0048841	regulation of axon extension involved in axon guidance	11	2	1.42	0.42576	1
1927	GO:0050858	negative regulation of antigen receptor-mediated signaling pathway	11	2	1.42	0.42576	1
1928	GO:0051319	G2 phase	11	2	1.42	0.42576	1
1929	GO:0051882	mitochondrial depolarization	11	2	1.42	0.42576	1
1930	GO:0060192	negative regulation of lipase activity	11	2	1.42	0.42576	1
1931	GO:0060379	cardiac muscle cell myoblast differentiation	11	2	1.42	0.42576	1
1932	GO:0060736	prostate gland growth	11	2	1.42	0.42576	1
1933	GO:0060896	neural plate pattern specification	11	2	1.42	0.42576	1
1934	GO:0060900	embryonic camera-type eye formation	11	2	1.42	0.42576	1
1935	GO:0061430	bone trabecula morphogenesis	11	2	1.42	0.42576	1
1936	GO:0070230	positive regulation of lymphocyte apoptotic process	11	2	1.42	0.42576	1
1937	GO:0070935	3'-UTR-mediated mRNA stabilization	11	2	1.42	0.42576	1
1938	GO:0071397	cellular response to cholesterol	11	2	1.42	0.42576	1
1939	GO:0071867	response to monoamine stimulus	11	2	1.42	0.42576	1
1940	GO:0071869	response to catecholamine stimulus	11	2	1.42	0.42576	1
1941	GO:0090162	establishment of epithelial cell polarity	11	2	1.42	0.42576	1
1942	GO:0090312	positive regulation of protein deacetylation	11	2	1.42	0.42576	1
1943	GO:0090504	epiboly	11	2	1.42	0.42576	1
1944	GO:0090505	epiboly involved in wound healing	11	2	1.42	0.42576	1
1945	GO:1901379	regulation of potassium ion transmembrane transport	11	2	1.42	0.42576	1
1946	GO:1901797	negative regulation of signal transduction by p53 class mediator	11	2	1.42	0.42576	1
1947	GO:2000050	regulation of non-canonical Wnt receptor signaling pathway	11	2	1.42	0.42576	1
1948	GO:2000060	positive regulation of protein ubiquitination involved in ubiquitin-dependent protein catabolic process	11	2	1.42	0.42576	1
1949	GO:2000134	negative regulation of G1/S transition of mitotic cell cycle	11	2	1.42	0.42576	1
1950	GO:0006775	fat-soluble vitamin metabolic process	33	5	4.27	0.42651	1
1951	GO:0014075	response to amine stimulus	33	5	4.27	0.42651	1
1952	GO:0030004	cellular monovalent inorganic cation homeostasis	33	5	4.27	0.42651	1
1953	GO:0030520	intracellular estrogen receptor signaling pathway	33	5	4.27	0.42651	1
1954	GO:0032091	negative regulation of protein binding	33	5	4.27	0.42651	1
1955	GO:0045646	regulation of erythrocyte differentiation	33	5	4.27	0.42651	1
1956	GO:0045840	positive regulation of mitosis	33	5	4.27	0.42651	1
1957	GO:0046513	ceramide biosynthetic process	33	5	4.27	0.42651	1
1958	GO:0048538	thymus development	33	5	4.27	0.42651	1
1959	GO:0051785	positive regulation of nuclear division	33	5	4.27	0.42651	1
1960	GO:0060323	head morphogenesis	33	5	4.27	0.42651	1
1961	GO:0006418	tRNA aminoacylation for protein translation	48	7	6.21	0.42885	1
1962	GO:0010970	microtubule-based transport	63	9	8.15	0.42893	1
1963	GO:0045598	regulation of fat cell differentiation	63	9	8.15	0.42893	1
1964	GO:0048489	synaptic vesicle transport	63	9	8.15	0.42893	1
1965	GO:1900274	regulation of phospholipase C activity	63	9	8.15	0.42893	1
1966	GO:1901184	regulation of ERBB signaling pathway	63	9	8.15	0.42893	1
1967	GO:0009612	response to mechanical stimulus	131	18	16.94	0.42919	1
1968	GO:0051969	regulation of transmission of nerve impulse	192	26	24.82	0.4317	1
1969	GO:0071363	cellular response to growth factor stimulus	429	57	55.46	0.43333	1
1970	GO:0048864	stem cell development	101	14	13.06	0.43358	1
1971	GO:0045088	regulation of innate immune response	223	30	28.83	0.43715	1
1972	GO:0032606	type I interferon production	71	10	9.18	0.43772	1
1973	GO:0007265	Ras protein signal transduction	376	50	48.61	0.43794	1
1974	GO:0000380	alternative mRNA splicing, via spliceosome	26	4	3.36	0.43861	1
1975	GO:0001825	blastocyst formation	26	4	3.36	0.43861	1
1976	GO:0002702	positive regulation of production of molecular mediator of immune response	26	4	3.36	0.43861	1
1977	GO:0003170	heart valve development	26	4	3.36	0.43861	1
1978	GO:0006536	glutamate metabolic process	26	4	3.36	0.43861	1
1979	GO:0014910	regulation of smooth muscle cell migration	26	4	3.36	0.43861	1
1980	GO:0032873	negative regulation of stress-activated MAPK cascade	26	4	3.36	0.43861	1
1981	GO:0045912	negative regulation of carbohydrate metabolic process	26	4	3.36	0.43861	1
1982	GO:0045933	positive regulation of muscle contraction	26	4	3.36	0.43861	1
1983	GO:0048596	embryonic camera-type eye morphogenesis	26	4	3.36	0.43861	1
1984	GO:0060571	morphogenesis of an epithelial fold	26	4	3.36	0.43861	1
1985	GO:0070303	negative regulation of stress-activated protein kinase signaling cascade	26	4	3.36	0.43861	1
1986	GO:0003158	endothelium development	56	8	7.24	0.43937	1
1987	GO:0007260	tyrosine phosphorylation of STAT protein	56	8	7.24	0.43937	1
1988	GO:0031532	actin cytoskeleton reorganization	56	8	7.24	0.43937	1
1989	GO:0032874	positive regulation of stress-activated MAPK cascade	56	8	7.24	0.43937	1
1990	GO:0035914	skeletal muscle cell differentiation	56	8	7.24	0.43937	1
1991	GO:0010975	regulation of neuron projection development	208	28	26.89	0.43991	1
1992	GO:0001676	long-chain fatty acid metabolic process	41	6	5.3	0.44019	1
1993	GO:0009161	ribonucleoside monophosphate metabolic process	41	6	5.3	0.44019	1
1994	GO:0032615	interleukin-12 production	41	6	5.3	0.44019	1
1995	GO:0046637	regulation of alpha-beta T cell differentiation	41	6	5.3	0.44019	1
1996	GO:0051701	interaction with host	407	54	52.62	0.44075	1
1997	GO:0051346	negative regulation of hydrolase activity	231	31	29.87	0.44088	1
1998	GO:0006944	cellular membrane fusion	79	11	10.21	0.44542	1
1999	GO:0007051	spindle organization	79	11	10.21	0.44542	1
[truncated: 2,733 more rows]

## Sheet: A549-HAIB-4h8-rep1-topquantile
	GO.ID	Term	Annotated	Significant	Expected	classicFisher	qvalue
1	GO:0009987	cellular process	12607	1729	1675.3	6.9e-06	0.030758
2	GO:0009966	regulation of signal transduction	1775	294	235.87	1.3e-05	0.030758
3	GO:0010646	regulation of cell communication	2016	326	267.9	3.3e-05	0.0386447
4	GO:0023051	regulation of signaling	2010	325	267.1	3.4e-05	0.0386447
5	GO:0006807	nitrogen compound metabolic process	5836	854	775.52	4.7e-05	0.0386447
6	GO:0044237	cellular metabolic process	8425	1197	1119.57	4.9e-05	0.0386447
7	GO:0016051	carbohydrate biosynthetic process	164	40	21.79	8e-05	0.05408
8	GO:0016055	Wnt receptor signaling pathway	299	62	39.73	0.0002	0.110413
9	GO:0001958	endochondral ossification	22	10	2.92	0.00024	0.110413
10	GO:0036075	replacement ossification	22	10	2.92	0.00024	0.110413
11	GO:0044249	cellular biosynthetic process	4976	729	661.24	0.00026	0.110413
12	GO:0034641	cellular nitrogen compound metabolic process	5495	799	730.21	0.00028	0.110413
13	GO:1901576	organic substance biosynthetic process	5057	738	672.01	0.00038	0.13832
14	GO:0009058	biosynthetic process	5121	746	680.51	0.00043	0.14534
15	GO:0060349	bone morphogenesis	69	20	9.17	0.00047	0.148269
16	GO:0051259	protein oligomerization	334	66	44.38	0.00053	0.154529
17	GO:0060070	canonical Wnt receptor signaling pathway	181	40	24.05	0.00072	0.154529
18	GO:0010558	negative regulation of macromolecule biosynthetic process	945	159	125.58	0.00075	0.154529
19	GO:0034383	low-density lipoprotein particle clearance	17	8	2.26	0.00076	0.154529
20	GO:0031323	regulation of cellular metabolic process	4321	634	574.2	0.00077	0.154529
21	GO:0036293	response to decreased oxygen levels	223	47	29.63	0.00079	0.154529
22	GO:0048011	nerve growth factor receptor signaling pathway	223	47	29.63	0.00079	0.154529
23	GO:0016043	cellular component organization	4073	600	541.25	0.00079	0.154529
24	GO:0048523	negative regulation of cellular process	2847	430	378.33	0.0009	0.154529
25	GO:0046483	heterocycle metabolic process	5265	761	699.65	0.00096	0.154529
26	GO:0071704	organic substance metabolic process	8815	1232	1171.39	0.00103	0.154529
27	GO:0022008	neurogenesis	1116	183	148.3	0.00108	0.154529
28	GO:0035295	tube development	432	80	57.41	0.00114	0.154529
29	GO:0044238	primary metabolic process	8575	1200	1139.5	0.00115	0.154529
30	GO:2000113	negative regulation of cellular macromolecule biosynthetic process	907	152	120.53	0.00116	0.154529
31	GO:0001666	response to hypoxia	221	46	29.37	0.00117	0.154529
32	GO:0051260	protein homooligomerization	221	46	29.37	0.00117	0.154529
33	GO:0060350	endochondral bone morphogenesis	44	14	5.85	0.00119	0.154529
34	GO:0007265	Ras protein signal transduction	376	71	49.97	0.00124	0.154529
35	GO:0032436	positive regulation of proteasomal ubiquitin-dependent protein catabolic process	35	12	4.65	0.00127	0.154529
36	GO:1901800	positive regulation of proteasomal protein catabolic process	35	12	4.65	0.00127	0.154529
37	GO:0009890	negative regulation of biosynthetic process	998	165	132.62	0.00133	0.154529
38	GO:0072329	monocarboxylic acid catabolic process	85	22	11.3	0.00134	0.154529
39	GO:0032042	mitochondrial DNA metabolic process	11	6	1.46	0.00139	0.154529
40	GO:0051130	positive regulation of cellular component organization	480	87	63.79	0.00139	0.154529
41	GO:0071840	cellular component organization or biogenesis	4185	612	556.13	0.00143	0.154529
42	GO:0034381	plasma lipoprotein particle clearance	31	11	4.12	0.00146	0.154529
43	GO:0071300	cellular response to retinoic acid	50	15	6.64	0.00158	0.154529
44	GO:2000112	regulation of cellular macromolecule biosynthetic process	3063	457	407.03	0.00162	0.154529
45	GO:0044710	single-organism metabolic process	3014	450	400.52	0.00169	0.154529
46	GO:0044260	cellular macromolecule metabolic process	6490	922	862.43	0.00169	0.154529
47	GO:0046578	regulation of Ras protein signal transduction	274	54	36.41	0.00173	0.154529
48	GO:0006139	nucleobase-containing compound metabolic process	5114	737	679.58	0.00175	0.154529
49	GO:0045892	negative regulation of transcription, DNA-dependent	808	136	107.37	0.00175	0.154529
50	GO:0034505	tooth mineralization	15	7	1.99	0.00175	0.154529
51	GO:0031327	negative regulation of cellular biosynthetic process	984	162	130.76	0.00176	0.154529
52	GO:0000278	mitotic cell cycle	768	130	102.06	0.00178	0.154529
53	GO:0051253	negative regulation of RNA metabolic process	836	140	111.09	0.00184	0.154529
54	GO:0051171	regulation of nitrogen compound metabolic process	3438	508	456.86	0.00188	0.154529
55	GO:0050821	protein stabilization	66	18	8.77	0.00189	0.154529
56	GO:0016054	organic acid catabolic process	196	41	26.05	0.0019	0.154529
57	GO:0046395	carboxylic acid catabolic process	196	41	26.05	0.0019	0.154529
58	GO:0006355	regulation of transcription, DNA-dependent	2817	422	374.34	0.00191	0.154529
59	GO:0043588	skin development	51	15	6.78	0.00196	0.154529
60	GO:0050794	regulation of cellular process	7568	1064	1005.68	0.00204	0.154529
61	GO:0006796	phosphate-containing compound metabolic process	2425	367	322.25	0.00205	0.154529
62	GO:0080090	regulation of primary metabolic process	4274	622	567.96	0.00206	0.154529
63	GO:0007399	nervous system development	1702	265	226.17	0.00206	0.154529
64	GO:0035148	tube formation	121	28	16.08	0.00209	0.154529
65	GO:0022616	DNA strand elongation	37	12	4.92	0.00219	0.156792
66	GO:0019219	regulation of nucleobase-containing compound metabolic process	3357	496	446.1	0.00219	0.156792
67	GO:2001141	regulation of RNA biosynthetic process	2837	424	377	0.00222	0.156792
68	GO:0006793	phosphorus metabolic process	2472	373	328.5	0.0023	0.160053
69	GO:0070307	lens fiber cell development	12	6	1.59	0.00246	0.168706
70	GO:0010941	regulation of cell death	1227	196	163.05	0.00258	0.174408
71	GO:0070482	response to oxygen levels	236	47	31.36	0.00267	0.17795
72	GO:0006725	cellular aromatic compound metabolic process	5275	756	700.98	0.00271	0.178107
73	GO:0043433	negative regulation of sequence-specific DNA binding transcription factor activity	112	26	14.88	0.00282	0.179816
74	GO:0048705	skeletal system morphogenesis	182	38	24.19	0.00282	0.179816
75	GO:0010556	regulation of macromolecule biosynthetic process	3143	465	417.66	0.00285	0.179816
76	GO:0006351	transcription, DNA-dependent	3140	464	417.26	0.00317	0.197269
77	GO:0072175	epithelial tube formation	113	26	15.02	0.00321	0.197269
78	GO:0072657	protein localization to membrane	102	24	13.55	0.00333	0.200682
79	GO:0006271	DNA strand elongation involved in DNA replication	34	11	4.52	0.00338	0.200682
80	GO:1901360	organic cyclic compound metabolic process	5479	782	728.08	0.0034	0.200682
81	GO:0019222	regulation of metabolic process	4754	684	631.74	0.00346	0.200682
82	GO:0007090	regulation of S phase of mitotic cell cycle	25	9	3.32	0.00349	0.200682
83	GO:0015908	fatty acid transport	59	16	7.84	0.00352	0.200682
84	GO:0060348	bone development	97	23	12.89	0.00361	0.201246
85	GO:0051252	regulation of RNA metabolic process	2900	430	385.37	0.00368	0.201246
86	GO:0090263	positive regulation of canonical Wnt receptor signaling pathway	49	14	6.51	0.00368	0.201246
87	GO:0023057	negative regulation of signaling	669	113	88.9	0.0037	0.201246
88	GO:0065007	biological regulation	8451	1176	1123.02	0.00397	0.213478
89	GO:0034645	cellular macromolecule biosynthetic process	4085	592	542.84	0.00412	0.219054
90	GO:0043255	regulation of carbohydrate biosynthetic process	60	16	7.97	0.00422	0.221878
91	GO:0010648	negative regulation of cell communication	672	113	89.3	0.00428	0.22256
92	GO:0009156	ribonucleoside monophosphate biosynthetic process	35	11	4.65	0.00435	0.223741
93	GO:0009062	fatty acid catabolic process	71	18	9.43	0.00449	0.228459
94	GO:0008152	metabolic process	9245	1279	1228.53	0.00455	0.229049
95	GO:0031326	regulation of cellular biosynthetic process	3272	480	434.8	0.00462	0.230125
96	GO:0009059	macromolecule biosynthetic process	4209	608	559.32	0.00473	0.23315
97	GO:0016331	morphogenesis of embryonic epithelium	140	30	18.6	0.00502	0.243425
98	GO:0035556	intracellular signal transduction	1915	291	254.48	0.00505	0.243425
99	GO:0006260	DNA replication	269	51	35.75	0.00516	0.243425
100	GO:0051172	negative regulation of nitrogen compound metabolic process	928	150	123.32	0.0052	0.243425
101	GO:0032885	regulation of polysaccharide biosynthetic process	31	10	4.12	0.00524	0.243425
102	GO:0032434	regulation of proteasomal ubiquitin-dependent protein catabolic process	56	15	7.44	0.00527	0.243425
103	GO:0009889	regulation of biosynthetic process	3300	483	438.53	0.00532	0.243425
104	GO:0045934	negative regulation of nucleobase-containing compound metabolic process	915	148	121.59	0.00535	0.243425
105	GO:0060351	cartilage development involved in endochondral bone morphogenesis	22	8	2.92	0.00543	0.243743
106	GO:0008219	cell death	1719	263	228.43	0.00546	0.243743
107	GO:0001838	embryonic epithelial tube formation	112	25	14.88	0.00577	0.252229
108	GO:0016265	death	1721	263	228.7	0.00579	0.252229
109	GO:0071157	negative regulation of cell cycle arrest	10	5	1.33	0.00581	0.252229
110	GO:0043543	protein acylation	148	31	19.67	0.00623	0.257421
111	GO:0043067	regulation of programmed cell death	1196	188	158.93	0.00625	0.257421
112	GO:0005979	regulation of glycogen biosynthetic process	27	9	3.59	0.00626	0.257421
113	GO:0010962	regulation of glucan biosynthetic process	27	9	3.59	0.00626	0.257421
114	GO:0002009	morphogenesis of an epithelium	381	68	50.63	0.00631	0.257421
115	GO:0032462	regulation of protein homooligomerization	14	6	1.86	0.00632	0.257421
116	GO:0016044	cellular membrane organization	414	73	55.01	0.00644	0.257421
117	GO:0048699	generation of neurons	1051	167	139.66	0.00647	0.257421
118	GO:0030111	regulation of Wnt receptor signaling pathway	179	36	23.79	0.00671	0.257421
119	GO:0048519	negative regulation of biological process	3114	456	413.81	0.00673	0.257421
120	GO:0033261	regulation of S phase	32	10	4.25	0.00673	0.257421
121	GO:0051055	negative regulation of lipid biosynthetic process	32	10	4.25	0.00673	0.257421
122	GO:0060255	regulation of macromolecule metabolic process	4116	593	546.96	0.00678	0.257421
123	GO:0006473	protein acetylation	131	28	17.41	0.0068	0.257421
124	GO:0008589	regulation of smoothened signaling pathway	47	13	6.25	0.0068	0.257421
125	GO:0046323	glucose import	47	13	6.25	0.0068	0.257421
126	GO:0044242	cellular lipid catabolic process	143	30	19	0.00688	0.258382
127	GO:0051128	regulation of cellular component organization	1227	192	163.05	0.00694	0.258583
128	GO:0051325	interphase	409	72	54.35	0.00705	0.26063
129	GO:0070848	response to growth factor stimulus	442	77	58.74	0.00711	0.26081
130	GO:0071363	cellular response to growth factor stimulus	429	75	57.01	0.00717	0.260988
131	GO:0009968	negative regulation of signal transduction	636	106	84.52	0.00724	0.261524
132	GO:0051056	regulation of small GTPase mediated signal transduction	364	65	48.37	0.00736	0.263438
133	GO:0044282	small molecule catabolic process	255	48	33.89	0.00746	0.263438
134	GO:0044712	single-organism catabolic process	255	48	33.89	0.00746	0.263438
135	GO:0022607	cellular component assembly	1519	233	201.85	0.00785	0.275157
136	GO:0015849	organic acid transport	212	41	28.17	0.00805	0.276141
137	GO:0046942	carboxylic acid transport	212	41	28.17	0.00805	0.276141
138	GO:0061024	membrane organization	418	73	55.55	0.00811	0.276141
139	GO:0010468	regulation of gene expression	3290	479	437.2	0.00813	0.276141
140	GO:0032526	response to retinoic acid	92	21	12.23	0.00833	0.276141
141	GO:0042981	regulation of apoptotic process	1184	185	157.34	0.00847	0.276141
142	GO:0009303	rRNA transcription	19	7	2.52	0.00849	0.276141
143	GO:0043277	apoptotic cell clearance	19	7	2.52	0.00849	0.276141
144	GO:0046324	regulation of glucose import	43	12	5.71	0.00849	0.276141
145	GO:0006464	cellular protein modification process	2458	364	326.63	0.00852	0.276141
146	GO:0036211	protein modification process	2458	364	326.63	0.00852	0.276141
147	GO:0009124	nucleoside monophosphate biosynthetic process	38	11	5.05	0.00861	0.27716
148	GO:0090304	nucleic acid metabolic process	4343	622	577.13	0.00888	0.28392
149	GO:0010564	regulation of cell cycle process	433	75	57.54	0.00897	0.284866
150	GO:0010629	negative regulation of gene expression	894	143	118.8	0.00903	0.284866
151	GO:0051179	localization	4131	593	548.95	0.00916	0.285477
152	GO:0044344	cellular response to fibroblast growth factor stimulus	158	32	21	0.00917	0.285477
153	GO:0006644	phospholipid metabolic process	342	61	45.45	0.00944	0.291658
154	GO:0033540	fatty acid beta-oxidation using acyl-CoA oxidase	11	5	1.46	0.0095	0.291658
155	GO:0009112	nucleobase metabolic process	65	16	8.64	0.00962	0.291658
156	GO:0061136	regulation of proteasomal protein catabolic process	65	16	8.64	0.00962	0.291658
157	GO:0003002	regionalization	310	56	41.19	0.0097	0.291658
158	GO:0006996	organelle organization	2111	315	280.52	0.00975	0.291658
159	GO:0006890	retrograde vesicle-mediated transport, Golgi to ER	24	8	3.19	0.0098	0.291658
160	GO:0018130	heterocycle biosynthetic process	3577	517	475.33	0.00989	0.292497
161	GO:0071774	response to fibroblast growth factor stimulus	159	32	21.13	0.01006	0.294436
162	GO:0007049	cell cycle	1372	211	182.32	0.01008	0.294436
163	GO:0030177	positive regulation of Wnt receptor signaling pathway	71	17	9.43	0.01031	0.294925
164	GO:0043412	macromolecule modification	2560	377	340.19	0.01032	0.294925
165	GO:0030182	neuron differentiation	967	153	128.5	0.01039	0.294925
166	GO:1901565	organonitrogen compound catabolic process	726	118	96.48	0.01047	0.294925
167	GO:0051329	interphase of mitotic cell cycle	403	70	53.55	0.0106	0.294925
168	GO:0019438	aromatic compound biosynthetic process	3566	515	473.87	0.01066	0.294925
169	GO:0032411	positive regulation of transporter activity	34	10	4.52	0.01068	0.294925
170	GO:0032881	regulation of polysaccharide metabolic process	34	10	4.52	0.01068	0.294925
171	GO:0045668	negative regulation of osteoblast differentiation	34	10	4.52	0.01068	0.294925
172	GO:0009792	embryo development ending in birth or egg hatching	550	92	73.09	0.01072	0.294925
173	GO:0046434	organophosphate catabolic process	530	89	70.43	0.01081	0.295682
174	GO:0032318	regulation of Ras GTPase activity	160	32	21.26	0.01102	0.299693
175	GO:0008543	fibroblast growth factor receptor signaling pathway	142	29	18.87	0.01132	0.306093
176	GO:0034654	nucleobase-containing compound biosynthetic process	3511	507	466.56	0.01145	0.307849
177	GO:0044271	cellular nitrogen compound biosynthetic process	3652	526	485.3	0.01187	0.316884
178	GO:0071310	cellular response to organic substance	1307	201	173.68	0.01192	0.316884
179	GO:0048583	regulation of response to stimulus	2278	337	302.72	0.01209	0.319608
180	GO:0051338	regulation of transferase activity	655	107	87.04	0.01244	0.327034
181	GO:0006897	endocytosis	360	63	47.84	0.01264	0.328654
182	GO:0050789	regulation of biological process	7975	1105	1059.77	0.01271	0.328654
183	GO:0065009	regulation of molecular function	1792	269	238.13	0.01271	0.328654
184	GO:0044085	cellular component biogenesis	1657	250	220.19	0.0129	0.331754
185	GO:0032774	RNA biosynthetic process	3225	467	428.56	0.01306	0.332236
186	GO:0046580	negative regulation of Ras protein signal transduction	30	9	3.99	0.01323	0.332236
187	GO:0070873	regulation of glycogen metabolic process	30	9	3.99	0.01323	0.332236
188	GO:0015718	monocarboxylic acid transport	90	20	11.96	0.01327	0.332236
189	GO:0000002	mitochondrial genome maintenance	16	6	2.13	0.01333	0.332236
190	GO:0031175	neuron projection development	684	111	90.89	0.01334	0.332236
191	GO:0022403	cell cycle phase	843	134	112.02	0.01372	0.339911
192	GO:0051348	negative regulation of transferase activity	169	33	22.46	0.0141	0.347506
193	GO:0006461	protein complex assembly	768	123	102.06	0.01422	0.348648
194	GO:0006352	DNA-dependent transcription, initiation	226	42	30.03	0.01449	0.350796
195	GO:0043009	chordate embryonic development	543	90	72.16	0.01449	0.350796
196	GO:0046321	positive regulation of fatty acid oxidation	12	5	1.59	0.01453	0.350796
197	GO:0022604	regulation of cell morphogenesis	297	53	39.47	0.01461	0.350937
198	GO:0032011	ARF protein signal transduction	46	12	6.11	0.01477	0.351214
199	GO:0032012	regulation of ARF protein signal transduction	46	12	6.11	0.01477	0.351214
200	GO:0043534	blood vessel endothelial cell migration	57	14	7.57	0.01516	0.353428
201	GO:0070271	protein complex biogenesis	770	123	102.32	0.01535	0.353428
202	GO:0031331	positive regulation of cellular catabolic process	103	22	13.69	0.01535	0.353428
203	GO:0006363	termination of RNA polymerase I transcription	21	7	2.79	0.01542	0.353428
204	GO:0009127	purine nucleoside monophosphate biosynthetic process	21	7	2.79	0.01542	0.353428
205	GO:0009168	purine ribonucleoside monophosphate biosynthetic process	21	7	2.79	0.01542	0.353428
206	GO:0009161	ribonucleoside monophosphate metabolic process	41	11	5.45	0.01556	0.353428
207	GO:0010464	regulation of mesenchymal cell proliferation	41	11	5.45	0.01556	0.353428
208	GO:0043254	regulation of protein complex assembly	189	36	25.12	0.01561	0.353428
209	GO:0030030	cell projection organization	916	144	121.72	0.01561	0.353428
210	GO:0043436	oxoacid metabolic process	972	152	129.17	0.01575	0.3549
211	GO:0007173	epidermal growth factor receptor signaling pathway	158	31	21	0.01589	0.35557
212	GO:0031344	regulation of cell projection organization	253	46	33.62	0.01593	0.35557
213	GO:0010827	regulation of glucose transport	80	18	10.63	0.01608	0.357233
214	GO:0016070	RNA metabolic process	3837	549	509.89	0.01619	0.357996
215	GO:0003170	heart valve development	26	8	3.46	0.01634	0.358156
216	GO:0006206	pyrimidine nucleobase metabolic process	31	9	4.12	0.0165	0.358156
217	GO:0043094	cellular metabolic compound salvage	31	9	4.12	0.0165	0.358156
218	GO:0051058	negative regulation of small GTPase mediated signal transduction	31	9	4.12	0.0165	0.358156
219	GO:0001841	neural tube formation	92	20	12.23	0.01678	0.362571
220	GO:0019637	organophosphate metabolic process	1192	183	158.4	0.01708	0.367375
221	GO:1901564	organonitrogen compound metabolic process	1668	250	221.65	0.01725	0.367463
222	GO:0012501	programmed cell death	1554	234	206.51	0.01732	0.367463
223	GO:0031324	negative regulation of cellular metabolic process	1327	202	176.34	0.01747	0.367463
224	GO:0009123	nucleoside monophosphate metabolic process	47	12	6.25	0.0175	0.367463
225	GO:0035272	exocrine system development	47	12	6.25	0.0175	0.367463
226	GO:0006631	fatty acid metabolic process	300	53	39.87	0.01755	0.367463
227	GO:0016192	vesicle-mediated transport	885	139	117.6	0.01781	0.371264
228	GO:0034637	cellular carbohydrate biosynthetic process	64	15	8.5	0.01863	0.385525
229	GO:0055114	oxidation-reduction process	542	89	72.02	0.01877	0.385525
230	GO:0045834	positive regulation of lipid metabolic process	93	20	12.36	0.01879	0.385525
231	GO:0038127	ERBB signaling pathway	160	31	21.26	0.01882	0.385525
232	GO:0006475	internal protein amino acid acetylation	117	24	15.55	0.01892	0.385871
233	GO:0042476	odontogenesis	105	22	13.95	0.019	0.385871
234	GO:0048731	system development	3355	482	445.83	0.01949	0.393799
235	GO:0043392	negative regulation of DNA binding	37	10	4.92	0.0196	0.393799
236	GO:0009166	nucleotide catabolic process	482	80	64.05	0.01964	0.393799
237	GO:0044281	small molecule metabolic process	2510	366	333.54	0.01992	0.397728
238	GO:2001233	regulation of apoptotic signaling pathway	76	17	10.1	0.02004	0.398442
239	GO:0032414	positive regulation of ion transmembrane transporter activity	27	8	3.59	0.02058	0.401928
240	GO:0046326	positive regulation of glucose import	27	8	3.59	0.02058	0.401928
241	GO:0033013	tetrapyrrole metabolic process	48	12	6.38	0.0206	0.401928
242	GO:0000904	cell morphogenesis involved in differentiation	695	111	92.36	0.02063	0.401928
243	GO:0010605	negative regulation of macromolecule metabolic process	1340	203	178.07	0.02064	0.401928
244	GO:0043170	macromolecule metabolic process	7174	995	953.33	0.02075	0.402414
245	GO:0046890	regulation of lipid biosynthetic process	94	20	12.49	0.02098	0.403759
246	GO:0015749	monosaccharide transport	112	23	14.88	0.02099	0.403759
247	GO:0006767	water-soluble vitamin metabolic process	65	15	8.64	0.02134	0.408829
248	GO:0048729	tissue morphogenesis	484	80	64.32	0.02153	0.410806
249	GO:1901362	organic cyclic compound biosynthetic process	3677	525	488.62	0.02192	0.416568
250	GO:0015909	long-chain fatty acid transport	43	11	5.71	0.0221	0.418309
251	GO:0001505	regulation of neurotransmitter levels	131	26	17.41	0.02236	0.421544
252	GO:0051726	regulation of cell cycle	732	116	97.27	0.02261	0.42401
253	GO:0060828	regulation of canonical Wnt receptor signaling pathway	125	25	16.61	0.02267	0.42401
254	GO:0007010	cytoskeleton organization	788	124	104.71	0.02301	0.428674
255	GO:0000271	polysaccharide biosynthetic process	60	14	7.97	0.0234	0.434231
256	GO:0007431	salivary gland development	38	10	5.05	0.02352	0.434752
257	GO:0016310	phosphorylation	1260	191	167.44	0.02382	0.435308
258	GO:0022402	cell cycle process	1048	161	139.26	0.02383	0.435308
259	GO:0007346	regulation of mitotic cell cycle	312	54	41.46	0.02404	0.435308
260	GO:0010463	mesenchymal cell proliferation	49	12	6.51	0.02408	0.435308
261	GO:0031329	regulation of cellular catabolic process	446	74	59.27	0.02425	0.435308
262	GO:0021782	glial cell development	66	15	8.77	0.02433	0.435308
263	GO:0009894	regulation of catabolic process	514	84	68.3	0.0244	0.435308
264	GO:0031346	positive regulation of cell projection organization	132	26	17.54	0.02444	0.435308
265	GO:0045880	positive regulation of smoothened signaling pathway	18	6	2.39	0.02447	0.435308
266	GO:0060716	labyrinthine layer blood vessel development	18	6	2.39	0.02447	0.435308
267	GO:0042475	odontogenesis of dentin-containing tooth	72	16	9.57	0.02501	0.441194
268	GO:0046364	monosaccharide biosynthetic process	72	16	9.57	0.02501	0.441194
269	GO:0018394	peptidyl-lysine acetylation	114	23	15.15	0.02546	0.441194
270	GO:0009395	phospholipid catabolic process	28	8	3.72	0.02555	0.441194
271	GO:0014003	oligodendrocyte development	28	8	3.72	0.02555	0.441194
272	GO:2001236	regulation of extrinsic apoptotic signaling pathway	28	8	3.72	0.02555	0.441194
273	GO:0033692	cellular polysaccharide biosynthetic process	55	13	7.31	0.02562	0.441194
274	GO:0045833	negative regulation of lipid metabolic process	55	13	7.31	0.02562	0.441194
275	GO:0043113	receptor clustering	23	7	3.06	0.02564	0.441194
276	GO:0010769	regulation of cell morphogenesis involved in differentiation	183	34	24.32	0.02585	0.442731
277	GO:0050793	regulation of developmental process	1434	215	190.56	0.02601	0.442731
278	GO:0009146	purine nucleoside triphosphate catabolic process	407	68	54.08	0.02601	0.442731
279	GO:1901658	glycosyl compound catabolic process	441	73	58.6	0.02631	0.446233
280	GO:0045862	positive regulation of proteolysis	61	14	8.11	0.02678	0.452582
281	GO:0006082	organic acid metabolic process	989	152	131.42	0.02722	0.458381
282	GO:0043549	regulation of kinase activity	634	101	84.25	0.02797	0.460152
283	GO:0035019	somatic stem cell maintenance	39	10	5.18	0.02798	0.460152
284	GO:0035567	non-canonical Wnt receptor signaling pathway	39	10	5.18	0.02798	0.460152
285	GO:1901292	nucleoside phosphate catabolic process	490	80	65.11	0.02808	0.460152
286	GO:0015711	organic anion transport	262	46	34.82	0.02811	0.460152
287	GO:0034330	cell junction organization	197	36	26.18	0.02814	0.460152
288	GO:0009952	anterior/posterior pattern specification	210	38	27.91	0.02834	0.460152
289	GO:0009164	nucleoside catabolic process	436	72	57.94	0.02854	0.460152
290	GO:0001657	ureteric bud development	103	21	13.69	0.02856	0.460152
291	GO:0007051	spindle organization	79	17	10.5	0.02858	0.460152
292	GO:0051017	actin filament bundle assembly	79	17	10.5	0.02858	0.460152
293	GO:0019318	hexose metabolic process	243	43	32.29	0.02924	0.460152
294	GO:0001941	postsynaptic membrane organization	14	5	1.86	0.02927	0.460152
295	GO:0006662	glycerol ether metabolic process	14	5	1.86	0.02927	0.460152
296	GO:0009129	pyrimidine nucleoside monophosphate metabolic process	14	5	1.86	0.02927	0.460152
297	GO:0031998	regulation of fatty acid beta-oxidation	14	5	1.86	0.02927	0.460152
298	GO:0060384	innervation	14	5	1.86	0.02927	0.460152
299	GO:0090307	spindle assembly involved in mitosis	14	5	1.86	0.02927	0.460152
300	GO:1901655	cellular response to ketone	14	5	1.86	0.02927	0.460152
301	GO:2000058	regulation of protein ubiquitination involved in ubiquitin-dependent protein catabolic process	14	5	1.86	0.02927	0.460152
302	GO:0015980	energy derivation by oxidation of organic compounds	316	54	41.99	0.02991	0.468656
303	GO:0006112	energy reserve metabolic process	166	31	22.06	0.0302	0.470087
304	GO:0007018	microtubule-based movement	166	31	22.06	0.0302	0.470087
305	GO:0046777	protein autophosphorylation	179	33	23.79	0.03073	0.476768
306	GO:0006915	apoptotic process	1541	229	204.78	0.03092	0.476863
307	GO:0008645	hexose transport	110	22	14.62	0.03108	0.476863
308	GO:0015758	glucose transport	110	22	14.62	0.03108	0.476863
309	GO:0001578	microtubule bundle formation	29	8	3.85	0.0313	0.476863
310	GO:0006099	tricarboxylic acid cycle	29	8	3.85	0.0313	0.476863
311	GO:0010948	negative regulation of cell cycle process	104	21	13.82	0.03146	0.476863
312	GO:0031647	regulation of protein stability	104	21	13.82	0.03146	0.476863
313	GO:0015804	neutral amino acid transport	19	6	2.52	0.03184	0.476863
314	GO:0072215	regulation of metanephros development	19	6	2.52	0.03184	0.476863
315	GO:0005976	polysaccharide metabolic process	92	19	12.23	0.03195	0.476863
316	GO:0044087	regulation of cellular component biogenesis	344	58	45.71	0.03197	0.476863
317	GO:0003179	heart valve morphogenesis	24	7	3.19	0.03217	0.476863
318	GO:0006361	transcription initiation from RNA polymerase I promoter	24	7	3.19	0.03217	0.476863
319	GO:0060445	branching involved in salivary gland morphogenesis	24	7	3.19	0.03217	0.476863
320	GO:0060688	regulation of morphogenesis of a branching structure	51	12	6.78	0.03231	0.476863
321	GO:0010467	gene expression	4320	609	574.07	0.03252	0.476863
322	GO:0009203	ribonucleoside triphosphate catabolic process	405	67	53.82	0.03255	0.476863
323	GO:0009207	purine ribonucleoside triphosphate catabolic process	405	67	53.82	0.03255	0.476863
324	GO:0018205	peptidyl-lysine modification	148	28	19.67	0.03266	0.476997
325	GO:0006474	N-terminal protein amino acid acetylation	10	4	1.33	0.03362	0.477734
326	GO:0008655	pyrimidine-containing compound salvage	10	4	1.33	0.03362	0.477734
327	GO:0019471	4-hydroxyproline metabolic process	10	4	1.33	0.03362	0.477734
328	GO:0033235	positive regulation of protein sumoylation	10	4	1.33	0.03362	0.477734
329	GO:0060575	intestinal epithelial cell differentiation	10	4	1.33	0.03362	0.477734
330	GO:0061303	cornea development in camera-type eye	10	4	1.33	0.03362	0.477734
331	GO:0070208	protein heterotrimerization	10	4	1.33	0.03362	0.477734
332	GO:0090192	regulation of glomerulus development	10	4	1.33	0.03362	0.477734
333	GO:0009892	negative regulation of metabolic process	1437	214	190.96	0.03363	0.477734
334	GO:0048812	neuron projection morphogenesis	563	90	74.82	0.03372	0.477734
335	GO:0018393	internal peptidyl-lysine acetylation	111	22	14.75	0.03407	0.481251
336	GO:0071495	cellular response to endogenous stimulus	709	111	94.22	0.03432	0.481272
337	GO:0009143	nucleoside triphosphate catabolic process	413	68	54.88	0.03443	0.481272
338	GO:0071822	protein complex subunit organization	1011	154	134.35	0.03446	0.481272
339	GO:0009967	positive regulation of signal transduction	807	125	107.24	0.03456	0.481272
340	GO:0051291	protein heterooligomerization	63	14	8.37	0.03458	0.481272
341	GO:1901136	carbohydrate derivative catabolic process	557	89	74.02	0.03491	0.48444
342	GO:0000902	cell morphogenesis	934	143	124.12	0.03512	0.48534
343	GO:0031333	negative regulation of protein complex assembly	69	15	9.17	0.03518	0.48534
344	GO:0006650	glycerophospholipid metabolic process	233	41	30.96	0.03534	0.48613
345	GO:0007015	actin filament organization	220	39	29.24	0.03554	0.487465
346	GO:0006865	amino acid transport	124	24	16.48	0.03584	0.490159
347	GO:0009154	purine ribonucleotide catabolic process	428	70	56.88	0.03666	0.49711
348	GO:0008654	phospholipid biosynthetic process	214	38	28.44	0.03674	0.49711
349	GO:0072524	pyridine-containing compound metabolic process	52	12	6.91	0.0371	0.49711
350	GO:0006152	purine nucleoside catabolic process	415	68	55.15	0.03766	0.49711
351	GO:0046130	purine ribonucleoside catabolic process	415	68	55.15	0.03766	0.49711
352	GO:0032312	regulation of ARF GTPase activity	30	8	3.99	0.03787	0.49711
353	GO:0032508	DNA duplex unwinding	30	8	3.99	0.03787	0.49711
354	GO:0042168	heme metabolic process	30	8	3.99	0.03787	0.49711
355	GO:0006109	regulation of carbohydrate metabolic process	106	21	14.09	0.03791	0.49711
356	GO:0010975	regulation of neuron projection development	208	37	27.64	0.03798	0.49711
357	GO:0046849	bone remodeling	58	13	7.71	0.03829	0.49711
358	GO:0060333	interferon-gamma-mediated signaling pathway	58	13	7.71	0.03829	0.49711
359	GO:0009261	ribonucleotide catabolic process	429	70	57.01	0.0383	0.49711
360	GO:0001676	long-chain fatty acid metabolic process	41	10	5.45	0.03863	0.49711
361	GO:0005978	glycogen biosynthetic process	41	10	5.45	0.03863	0.49711
362	GO:0009250	glucan biosynthetic process	41	10	5.45	0.03863	0.49711
363	GO:0050772	positive regulation of axonogenesis	41	10	5.45	0.03863	0.49711
364	GO:0051225	spindle assembly	41	10	5.45	0.03863	0.49711
365	GO:0035239	tube morphogenesis	301	51	40	0.03897	0.49711
366	GO:0051234	establishment of localization	3357	477	446.1	0.03905	0.49711
367	GO:0019216	regulation of lipid metabolic process	215	38	28.57	0.03911	0.49711
368	GO:0048667	cell morphogenesis involved in neuron differentiation	560	89	74.42	0.03917	0.49711
369	GO:0044255	cellular lipid metabolic process	825	127	109.63	0.03922	0.49711
370	GO:0002063	chondrocyte development	15	5	1.99	0.03922	0.49711
371	GO:0043586	tongue development	15	5	1.99	0.03922	0.49711
372	GO:0043649	dicarboxylic acid catabolic process	15	5	1.99	0.03922	0.49711
373	GO:0016042	lipid catabolic process	248	43	32.96	0.03938	0.49711
374	GO:0010906	regulation of glucose metabolic process	82	17	10.9	0.03957	0.49711
375	GO:0007409	axonogenesis	512	82	68.04	0.03959	0.49711
376	GO:0032787	monocarboxylic acid metabolic process	423	69	56.21	0.03969	0.49711
377	GO:0001954	positive regulation of cell-matrix adhesion	25	7	3.32	0.03971	0.49711
378	GO:0060444	branching involved in mammary gland duct morphogenesis	25	7	3.32	0.03971	0.49711
379	GO:0050790	regulation of catalytic activity	1423	211	189.1	0.04038	0.503256
380	GO:0003341	cilium movement	20	6	2.66	0.04052	0.503256
381	GO:0006400	tRNA modification	20	6	2.66	0.04052	0.503256
382	GO:0022603	regulation of anatomical structure morphogenesis	596	94	79.2	0.04124	0.510785
383	GO:0006195	purine nucleotide catabolic process	465	75	61.79	0.04137	0.510785
384	GO:0042454	ribonucleoside catabolic process	424	69	56.34	0.04145	0.510785
385	GO:0032535	regulation of cellular component size	177	32	23.52	0.04187	0.513465
386	GO:0048286	lung alveolus development	36	9	4.78	0.04198	0.513465
387	GO:0006024	glycosaminoglycan biosynthetic process	101	20	13.42	0.04221	0.513465
388	GO:0010675	regulation of cellular carbohydrate metabolic process	101	20	13.42	0.04221	0.513465
389	GO:0030518	intracellular steroid hormone receptor signaling pathway	101	20	13.42	0.04221	0.513465
390	GO:0007005	mitochondrion organization	223	39	29.63	0.04269	0.516768
391	GO:0006468	protein phosphorylation	1118	168	148.57	0.0427	0.516768
392	GO:0042176	regulation of protein catabolic process	158	29	21	0.04287	0.517502
393	GO:0071396	cellular response to lipid	210	37	27.91	0.04304	0.518232
394	GO:0007411	axon guidance	357	59	47.44	0.04334	0.518967
395	GO:0009798	axis specification	89	18	11.83	0.04342	0.518967
396	GO:0000084	S phase of mitotic cell cycle	139	26	18.47	0.04343	0.518967
397	GO:0046474	glycerophospholipid biosynthetic process	191	34	25.38	0.04474	0.526615
398	GO:0050994	regulation of lipid catabolic process	42	10	5.58	0.04489	0.526615
399	GO:0010828	positive regulation of glucose transport	31	8	4.12	0.0453	0.526615
400	GO:0031325	positive regulation of cellular metabolic process	1897	276	252.09	0.04552	0.526615
401	GO:0006810	transport	3308	469	439.59	0.04604	0.526615
402	GO:0048666	neuron development	788	121	104.71	0.04609	0.526615
403	GO:0006023	aminoglycan biosynthetic process	102	20	13.55	0.0462	0.526615
404	GO:0001649	osteoblast differentiation	140	26	18.6	0.04685	0.526615
405	GO:0002040	sprouting angiogenesis	48	11	6.38	0.04687	0.526615
406	GO:0006869	lipid transport	205	36	27.24	0.04737	0.526615
407	GO:0000738	DNA catabolic process, exonucleolytic	11	4	1.46	0.04739	0.526615
408	GO:0003171	atrioventricular valve development	11	4	1.46	0.04739	0.526615
409	GO:0006222	UMP biosynthetic process	11	4	1.46	0.04739	0.526615
410	GO:0009173	pyrimidine ribonucleoside monophosphate metabolic process	11	4	1.46	0.04739	0.526615
411	GO:0009174	pyrimidine ribonucleoside monophosphate biosynthetic process	11	4	1.46	0.04739	0.526615
412	GO:0035307	positive regulation of protein dephosphorylation	11	4	1.46	0.04739	0.526615
413	GO:0036109	alpha-linolenic acid metabolic process	11	4	1.46	0.04739	0.526615
414	GO:0042219	cellular modified amino acid catabolic process	11	4	1.46	0.04739	0.526615
415	GO:0043090	amino acid import	11	4	1.46	0.04739	0.526615
416	GO:0044319	wound healing, spreading of cells	11	4	1.46	0.04739	0.526615
417	GO:0046049	UMP metabolic process	11	4	1.46	0.04739	0.526615
418	GO:0048875	chemical homeostasis within a tissue	11	4	1.46	0.04739	0.526615
419	GO:0051894	positive regulation of focal adhesion assembly	11	4	1.46	0.04739	0.526615
420	GO:0090504	epiboly	11	4	1.46	0.04739	0.526615
421	GO:0090505	epiboly involved in wound healing	11	4	1.46	0.04739	0.526615
422	GO:0097186	amelogenesis	11	4	1.46	0.04739	0.526615
423	GO:1901890	positive regulation of cell junction assembly	11	4	1.46	0.04739	0.526615
424	GO:2000060	positive regulation of protein ubiquitination involved in ubiquitin-dependent protein catabolic process	11	4	1.46	0.04739	0.526615
425	GO:2000678	negative regulation of transcription regulatory region DNA binding	11	4	1.46	0.04739	0.526615
426	GO:0097194	execution phase of apoptosis	258	44	34.28	0.04751	0.526615
427	GO:0009116	nucleoside metabolic process	593	93	78.8	0.04752	0.526615
428	GO:0050890	cognition	166	30	22.06	0.04778	0.527975
429	GO:0018193	peptidyl-amino acid modification	649	101	86.24	0.04791	0.527975
430	GO:0000722	telomere maintenance via recombination	26	7	3.46	0.04833	0.527975
431	GO:0071156	regulation of cell cycle arrest	265	45	35.21	0.04835	0.527975
432	GO:0072523	purine-containing compound catabolic process	469	75	62.32	0.04863	0.527975
433	GO:0065003	macromolecular complex assembly	995	150	132.22	0.04882	0.527975
434	GO:0051320	S phase	147	27	19.53	0.04895	0.527975
435	GO:0000245	spliceosomal complex assembly	37	9	4.92	0.04918	0.527975
436	GO:0002053	positive regulation of mesenchymal cell proliferation	37	9	4.92	0.04918	0.527975
437	GO:0003382	epithelial cell morphogenesis	37	9	4.92	0.04918	0.527975
438	GO:0033628	regulation of cell adhesion mediated by integrin	37	9	4.92	0.04918	0.527975
439	GO:0010469	regulation of receptor activity	66	14	8.77	0.04918	0.527975
440	GO:0060284	regulation of cell development	490	78	65.11	0.04924	0.527975
441	GO:0016573	histone acetylation	109	21	14.48	0.04935	0.527975
442	GO:0007169	transmembrane receptor protein tyrosine kinase signaling pathway	622	97	82.66	0.04944	0.527975
443	GO:1901215	negative regulation of neuron death	103	20	13.69	0.05045	0.527975
444	GO:0048762	mesenchymal cell differentiation	141	26	18.74	0.05045	0.527975
445	GO:0021696	cerebellar cortex morphogenesis	21	6	2.79	0.05056	0.527975
446	GO:0060612	adipose tissue development	21	6	2.79	0.05056	0.527975
447	GO:0070373	negative regulation of ERK1 and ERK2 cascade	21	6	2.79	0.05056	0.527975
448	GO:2000736	regulation of stem cell differentiation	21	6	2.79	0.05056	0.527975
449	GO:0006820	anion transport	313	52	41.59	0.0508	0.527975
450	GO:0000959	mitochondrial RNA metabolic process	16	5	2.13	0.05099	0.527975
451	GO:0006103	2-oxoglutarate metabolic process	16	5	2.13	0.05099	0.527975
452	GO:0009264	deoxyribonucleotide catabolic process	16	5	2.13	0.05099	0.527975
453	GO:0022011	myelination in peripheral nervous system	16	5	2.13	0.05099	0.527975
454	GO:0032292	peripheral nervous system axon ensheathment	16	5	2.13	0.05099	0.527975
455	GO:0071772	response to BMP stimulus	16	5	2.13	0.05099	0.527975
456	GO:0071773	cellular response to BMP stimulus	16	5	2.13	0.05099	0.527975
457	GO:0072498	embryonic skeletal joint development	16	5	2.13	0.05099	0.527975
458	GO:1901575	organic substance catabolic process	1823	265	242.25	0.05117	0.528221
459	GO:0001501	skeletal system development	388	63	51.56	0.05138	0.528221
460	GO:0007269	neurotransmitter secretion	97	19	12.89	0.0515	0.528221
461	GO:0043524	negative regulation of neuron apoptotic process	97	19	12.89	0.0515	0.528221
462	GO:0043967	histone H4 acetylation	43	10	5.71	0.05179	0.528221
463	GO:0060411	cardiac septum morphogenesis	43	10	5.71	0.05179	0.528221
464	GO:0008643	carbohydrate transport	135	25	17.94	0.05198	0.528221
465	GO:0007266	Rho protein signal transduction	200	35	26.58	0.05213	0.528221
466	GO:0097190	apoptotic signaling pathway	200	35	26.58	0.05213	0.528221
467	GO:1900117	regulation of execution phase of apoptosis	200	35	26.58	0.05213	0.528221
468	GO:0009119	ribonucleoside metabolic process	547	86	72.69	0.05227	0.528508
469	GO:0034329	cell junction assembly	174	31	23.12	0.05281	0.532829
470	GO:0016925	protein sumoylation	32	8	4.25	0.05363	0.537663
471	GO:0032392	DNA geometric change	32	8	4.25	0.05363	0.537663
472	GO:0090102	cochlea development	32	8	4.25	0.05363	0.537663
473	GO:0014020	primary neural tube formation	79	16	10.5	0.05405	0.539588
474	GO:0045786	negative regulation of cell cycle	451	72	59.93	0.05405	0.539588
475	GO:0032088	negative regulation of NF-kappaB transcription factor activity	55	12	7.31	0.05443	0.540377
476	GO:0034138	toll-like receptor 3 signaling pathway	73	15	9.7	0.05458	0.540377
477	GO:0030162	regulation of proteolysis	155	28	20.6	0.0546	0.540377
478	GO:0045859	regulation of protein kinase activity	604	94	80.26	0.05467	0.540377
479	GO:0007264	small GTPase mediated signal transduction	611	95	81.19	0.0547	0.540377
480	GO:0051174	regulation of phosphorus metabolic process	1228	182	163.18	0.05505	0.542701
481	GO:0007154	cell communication	4704	656	625.1	0.05541	0.545115
482	GO:0019752	carboxylic acid metabolic process	865	131	114.95	0.05576	0.546972
483	GO:0033124	regulation of GTP catabolic process	221	38	29.37	0.05583	0.546972
484	GO:0006259	DNA metabolic process	851	129	113.09	0.05602	0.5477
485	GO:0008610	lipid biosynthetic process	556	87	73.88	0.05623	0.548619
486	GO:1901566	organonitrogen compound biosynthetic process	640	99	85.05	0.05659	0.550544
487	GO:0006006	glucose metabolic process	208	36	27.64	0.05666	0.550544
488	GO:0019220	regulation of phosphate metabolic process	1215	180	161.46	0.05684	0.551002
489	GO:0045017	glycerolipid biosynthetic process	228	39	30.3	0.05694	0.551002
490	GO:0033043	regulation of organelle organization	494	78	65.65	0.05732	0.553547
491	GO:0070371	ERK1 and ERK2 cascade	130	24	17.28	0.05771	0.554839
492	GO:0009167	purine ribonucleoside monophosphate metabolic process	27	7	3.59	0.05804	0.554839
493	GO:0018146	keratan sulfate biosynthetic process	27	7	3.59	0.05804	0.554839
494	GO:0045923	positive regulation of fatty acid metabolic process	27	7	3.59	0.05804	0.554839
495	GO:0050732	negative regulation of peptidyl-tyrosine phosphorylation	27	7	3.59	0.05804	0.554839
496	GO:0060541	respiratory system development	169	30	22.46	0.05831	0.555512
497	GO:0007224	smoothened signaling pathway	86	17	11.43	0.05858	0.555512
498	GO:0007272	ensheathment of neurons	86	17	11.43	0.05858	0.555512
499	GO:0008366	axon ensheathment	86	17	11.43	0.05858	0.555512
500	GO:0010647	positive regulation of cell communication	853	129	113.35	0.0593	0.561215
501	GO:0009896	positive regulation of catabolic process	137	25	18.21	0.06017	0.566441
502	GO:0001843	neural tube closure	74	15	9.83	0.0604	0.566441
503	GO:0051100	negative regulation of binding	74	15	9.83	0.0604	0.566441
504	GO:1901657	glycosyl compound metabolic process	607	94	80.66	0.06048	0.566441
505	GO:0090150	establishment of protein localization to membrane	50	11	6.64	0.06065	0.566441
506	GO:0006672	ceramide metabolic process	68	14	9.04	0.06101	0.566441
507	GO:0048856	anatomical structure development	3865	542	513.61	0.06108	0.566441
508	GO:0006635	fatty acid beta-oxidation	56	12	7.44	0.06125	0.566441
509	GO:0010923	negative regulation of phosphatase activity	56	12	7.44	0.06125	0.566441
510	GO:0006261	DNA-dependent DNA replication	99	19	13.16	0.0613	0.566441
511	GO:0006783	heme biosynthetic process	22	6	2.92	0.06199	0.566441
512	GO:0021522	spinal cord motor neuron differentiation	22	6	2.92	0.06199	0.566441
513	GO:0060765	regulation of androgen receptor signaling pathway	22	6	2.92	0.06199	0.566441
514	GO:0070306	lens fiber cell differentiation	22	6	2.92	0.06199	0.566441
515	GO:0005996	monosaccharide metabolic process	270	45	35.88	0.06254	0.566441
516	GO:0010604	positive regulation of macromolecule metabolic process	1855	268	246.5	0.06279	0.566441
517	GO:0006360	transcription from RNA polymerase I promoter	33	8	4.39	0.06287	0.566441
518	GO:0045595	regulation of cell differentiation	1012	151	134.48	0.06344	0.566441
519	GO:0006655	phosphatidylglycerol biosynthetic process	12	4	1.59	0.06382	0.566441
520	GO:0010837	regulation of keratinocyte proliferation	12	4	1.59	0.06382	0.566441
521	GO:0015858	nucleoside transport	12	4	1.59	0.06382	0.566441
522	GO:0032469	endoplasmic reticulum calcium ion homeostasis	12	4	1.59	0.06382	0.566441
523	GO:0035306	positive regulation of dephosphorylation	12	4	1.59	0.06382	0.566441
524	GO:0035587	purinergic receptor signaling pathway	12	4	1.59	0.06382	0.566441
525	GO:0040015	negative regulation of multicellular organism growth	12	4	1.59	0.06382	0.566441
526	GO:0043981	histone H4-K5 acetylation	12	4	1.59	0.06382	0.566441
527	GO:0043982	histone H4-K8 acetylation	12	4	1.59	0.06382	0.566441
528	GO:0045749	negative regulation of S phase of mitotic cell cycle	12	4	1.59	0.06382	0.566441
529	GO:0072044	collecting duct development	12	4	1.59	0.06382	0.566441
530	GO:0072164	mesonephric tubule development	12	4	1.59	0.06382	0.566441
531	GO:2001237	negative regulation of extrinsic apoptotic signaling pathway	12	4	1.59	0.06382	0.566441
532	GO:0030036	actin cytoskeleton organization	414	66	55.01	0.06427	0.566441
533	GO:0060485	mesenchyme development	164	29	21.79	0.06438	0.566441
534	GO:0048585	negative regulation of response to stimulus	771	117	102.46	0.06457	0.566441
535	GO:0043088	regulation of Cdc42 GTPase activity	17	5	2.26	0.0646	0.566441
536	GO:0046386	deoxyribose phosphate catabolic process	17	5	2.26	0.0646	0.566441
537	GO:0061082	myeloid leukocyte cytokine production	17	5	2.26	0.0646	0.566441
538	GO:0072661	protein targeting to plasma membrane	17	5	2.26	0.0646	0.566441
539	GO:0016053	organic acid biosynthetic process	291	48	38.67	0.06475	0.566441
540	GO:0046394	carboxylic acid biosynthetic process	291	48	38.67	0.06475	0.566441
541	GO:0007389	pattern specification process	428	68	56.88	0.06476	0.566441
542	GO:0006284	base-excision repair	39	9	5.18	0.06589	0.573777
543	GO:0045930	negative regulation of mitotic cell cycle	39	9	5.18	0.06589	0.573777
544	GO:0055085	transmembrane transport	680	104	90.36	0.06608	0.573777
545	GO:0048858	cell projection morphogenesis	666	102	88.5	0.06626	0.573777
546	GO:0060606	tube closure	75	15	9.97	0.06662	0.573777
547	GO:0006766	vitamin metabolic process	100	19	13.29	0.06665	0.573777
548	GO:0048565	digestive tract development	100	19	13.29	0.06665	0.573777
549	GO:0042278	purine nucleoside metabolic process	526	82	69.9	0.06667	0.573777
550	GO:0033673	negative regulation of kinase activity	158	28	21	0.06669	0.573777
551	GO:0065008	regulation of biological quality	2523	359	335.27	0.06727	0.576622
552	GO:0002062	chondrocyte differentiation	69	14	9.17	0.06758	0.576622
553	GO:0061180	mammary gland epithelium development	69	14	9.17	0.06758	0.576622
554	GO:0009060	aerobic respiration	45	10	5.98	0.06763	0.576622
555	GO:0033627	cell adhesion mediated by integrin	45	10	5.98	0.06763	0.576622
556	GO:0044767	single-organism developmental process	3392	477	450.75	0.06824	0.577824
557	GO:0023056	positive regulation of signaling	851	128	113.09	0.06833	0.577824
558	GO:0097006	regulation of plasma lipoprotein particle levels	51	11	6.78	0.06845	0.577824
559	GO:0006270	DNA replication initiation	28	7	3.72	0.06887	0.577824
560	GO:0009126	purine nucleoside monophosphate metabolic process	28	7	3.72	0.06887	0.577824
561	GO:0021587	cerebellum morphogenesis	28	7	3.72	0.06887	0.577824
562	GO:0060071	Wnt receptor signaling pathway, planar cell polarity pathway	28	7	3.72	0.06887	0.577824
563	GO:0060674	placenta blood vessel development	28	7	3.72	0.06887	0.577824
564	GO:0090175	regulation of establishment of planar polarity	28	7	3.72	0.06887	0.577824
565	GO:0044723	single-organism carbohydrate metabolic process	555	86	73.75	0.06912	0.578895
566	GO:0045860	positive regulation of protein kinase activity	409	65	54.35	0.06928	0.57921
567	GO:0010638	positive regulation of organelle organization	205	35	27.24	0.06975	0.582111
568	GO:0033674	positive regulation of kinase activity	430	68	57.14	0.06996	0.582836
569	GO:0006029	proteoglycan metabolic process	88	17	11.69	0.07012	0.583032
570	GO:0008652	cellular amino acid biosynthetic process	107	20	14.22	0.07023	0.583032
571	GO:1901701	cellular response to oxygen-containing compound	382	61	50.76	0.07095	0.587978
572	GO:0021953	central nervous system neuron differentiation	120	22	15.95	0.07124	0.589349
573	GO:0044264	cellular polysaccharide metabolic process	82	16	10.9	0.07175	0.592532
574	GO:0043087	regulation of GTPase activity	219	37	29.1	0.07221	0.594915
575	GO:0009893	positive regulation of metabolic process	1994	286	264.98	0.07298	0.594915
576	GO:0035023	regulation of Rho protein signal transduction	166	29	22.06	0.07301	0.594915
577	GO:0001736	establishment of planar polarity	34	8	4.52	0.07305	0.594915
578	GO:0007164	establishment of tissue polarity	34	8	4.52	0.07305	0.594915
579	GO:0007435	salivary gland morphogenesis	34	8	4.52	0.07305	0.594915
580	GO:0030514	negative regulation of BMP signaling pathway	34	8	4.52	0.07305	0.594915
581	GO:0032989	cellular component morphogenesis	989	147	131.42	0.07307	0.594915
582	GO:0043933	macromolecular complex subunit organization	1269	186	168.63	0.07317	0.594915
583	GO:0023052	signaling	4598	639	611.01	0.07345	0.595146
584	GO:0044700	single organism signaling	4598	639	611.01	0.07345	0.595146
585	GO:0007611	learning or memory	153	27	20.33	0.0737	0.595941
586	GO:0060562	epithelial tube morphogenesis	287	47	38.14	0.0738	0.595941
587	GO:0006629	lipid metabolic process	1140	168	151.49	0.07397	0.596296
588	GO:0032459	regulation of protein oligomerization	23	6	3.06	0.07482	0.602123
589	GO:0044092	negative regulation of molecular function	663	101	88.1	0.07502	0.602707
590	GO:0016575	histone deacetylation	40	9	5.32	0.07544	0.605054
591	GO:0030178	negative regulation of Wnt receptor signaling pathway	108	20	14.35	0.0759	0.607714
592	GO:0009953	dorsal/ventral pattern formation	89	17	11.83	0.07642	0.609814
593	GO:0019395	fatty acid oxidation	89	17	11.83	0.07642	0.609814
594	GO:0046148	pigment biosynthetic process	46	10	6.11	0.07658	0.610062
595	GO:0032990	cell part morphogenesis	678	103	90.1	0.07701	0.610483
596	GO:0072358	cardiovascular system development	763	115	101.39	0.07702	0.610483
597	GO:0072359	circulatory system development	763	115	101.39	0.07702	0.610483
598	GO:0009056	catabolic process	1968	282	261.52	0.0773	0.611368
599	GO:0007167	enzyme linked receptor protein signaling pathway	877	131	116.54	0.07739	0.611368
600	GO:0010876	lipid localization	234	39	31.1	0.07828	0.615309
601	GO:0007009	plasma membrane organization	102	19	13.55	0.07829	0.615309
602	GO:0042552	myelination	83	16	11.03	0.07841	0.615309
603	GO:0044711	single-organism biosynthetic process	461	72	61.26	0.07877	0.615309
604	GO:0009144	purine nucleoside triphosphate metabolic process	468	73	62.19	0.07885	0.615309
605	GO:0009199	ribonucleoside triphosphate metabolic process	468	73	62.19	0.07885	0.615309
606	GO:0046128	purine ribonucleoside metabolic process	524	81	69.63	0.07908	0.615309
607	GO:0000226	microtubule cytoskeleton organization	275	45	36.54	0.07954	0.615309
608	GO:0010869	regulation of receptor biosynthetic process	18	5	2.39	0.08004	0.615309
609	GO:0014044	Schwann cell development	18	5	2.39	0.08004	0.615309
610	GO:0018200	peptidyl-glutamic acid modification	18	5	2.39	0.08004	0.615309
611	GO:0031365	N-terminal protein amino acid modification	18	5	2.39	0.08004	0.615309
612	GO:0070528	protein kinase C signaling cascade	18	5	2.39	0.08004	0.615309
613	GO:0030811	regulation of nucleotide catabolic process	248	41	32.96	0.08017	0.615309
614	GO:0001837	epithelial to mesenchymal transition	77	15	10.23	0.08032	0.615309
615	GO:0045667	regulation of osteoblast differentiation	96	18	12.76	0.08069	0.615309
616	GO:0051347	positive regulation of transferase activity	441	69	58.6	0.08136	0.615309
617	GO:0005975	carbohydrate metabolic process	765	115	101.66	0.08143	0.615309
618	GO:0001508	regulation of action potential	148	26	19.67	0.08147	0.615309
619	GO:0030324	lung development	148	26	19.67	0.08147	0.615309
620	GO:0048522	positive regulation of cellular process	3094	435	411.15	0.08152	0.615309
621	GO:0055123	digestive system development	109	20	14.48	0.08187	0.615309
622	GO:0045216	cell-cell junction organization	168	29	22.32	0.0824	0.615309
623	GO:0046486	glycerolipid metabolic process	310	50	41.19	0.08255	0.615309
624	GO:0003351	epithelial cilium movement	13	4	1.73	0.08283	0.615309
625	GO:0006098	pentose-phosphate shunt	13	4	1.73	0.08283	0.615309
626	GO:0006646	phosphatidylethanolamine biosynthetic process	13	4	1.73	0.08283	0.615309
627	GO:0009130	pyrimidine nucleoside monophosphate biosynthetic process	13	4	1.73	0.08283	0.615309
628	GO:0010866	regulation of triglyceride biosynthetic process	13	4	1.73	0.08283	0.615309
629	GO:0010984	regulation of lipoprotein particle clearance	13	4	1.73	0.08283	0.615309
630	GO:0021756	striatum development	13	4	1.73	0.08283	0.615309
631	GO:0033151	V(D)J recombination	13	4	1.73	0.08283	0.615309
632	GO:0033233	regulation of protein sumoylation	13	4	1.73	0.08283	0.615309
633	GO:0043173	nucleotide salvage	13	4	1.73	0.08283	0.615309
634	GO:0043174	nucleoside salvage	13	4	1.73	0.08283	0.615309
635	GO:0060272	embryonic skeletal joint morphogenesis	13	4	1.73	0.08283	0.615309
636	GO:0060766	negative regulation of androgen receptor signaling pathway	13	4	1.73	0.08283	0.615309
637	GO:0072163	mesonephric epithelium development	13	4	1.73	0.08283	0.615309
638	GO:0005977	glycogen metabolic process	65	13	8.64	0.08367	0.620574
639	GO:0006367	transcription initiation from RNA polymerase II promoter	195	33	25.91	0.08399	0.621001
640	GO:0071560	cellular response to transforming growth factor beta stimulus	195	33	25.91	0.08399	0.621001
641	GO:0007052	mitotic spindle organization	35	8	4.65	0.08417	0.621332
642	GO:0044283	small molecule biosynthetic process	449	70	59.67	0.08443	0.621332
643	GO:0021915	neural tube development	142	25	18.87	0.08452	0.621332
644	GO:0009205	purine ribonucleoside triphosphate metabolic process	463	72	61.53	0.08456	0.621332
645	GO:0042440	pigment metabolic process	59	12	7.84	0.08498	0.622254
646	GO:0006633	fatty acid biosynthetic process	129	23	17.14	0.08508	0.622254
647	GO:0006836	neurotransmitter transport	129	23	17.14	0.08508	0.622254
648	GO:2000026	regulation of multicellular organismal development	1096	161	145.64	0.08561	0.624319
649	GO:0010171	body morphogenesis	41	9	5.45	0.08579	0.624319
650	GO:0043487	regulation of RNA stability	41	9	5.45	0.08579	0.624319
651	GO:0043467	regulation of generation of precursor metabolites and energy	53	11	7.04	0.08589	0.624319
652	GO:0090002	establishment of protein localization to plasma membrane	47	10	6.25	0.08624	0.625901
653	GO:0032268	regulation of cellular protein metabolic process	1255	183	166.77	0.08649	0.626719
654	GO:0045664	regulation of neuron differentiation	318	51	42.26	0.08664	0.626719
655	GO:0032446	protein modification by small protein conjugation	569	87	75.61	0.08675	0.626719
656	GO:0007017	microtubule-based process	415	65	55.15	0.08703	0.627783
657	GO:0006661	phosphatidylinositol biosynthetic process	97	18	12.89	0.08734	0.628105
658	GO:0051960	regulation of nervous system development	436	68	57.94	0.08734	0.628105
659	GO:0009118	regulation of nucleoside metabolic process	250	41	33.22	0.08827	0.630744
660	GO:0012502	induction of programmed cell death	196	33	26.05	0.08867	0.630744
661	GO:0071559	response to transforming growth factor beta stimulus	196	33	26.05	0.08867	0.630744
662	GO:0016049	cell growth	360	57	47.84	0.08878	0.630744
663	GO:2000602	regulation of interphase of mitotic cell cycle	156	27	20.73	0.08886	0.630744
664	GO:0002042	cell migration involved in sprouting angiogenesis	24	6	3.19	0.08904	0.630744
665	GO:0010226	response to lithium ion	24	6	3.19	0.08904	0.630744
666	GO:0031670	cellular response to nutrient	24	6	3.19	0.08904	0.630744
667	GO:0032201	telomere maintenance via semi-conservative replication	24	6	3.19	0.08904	0.630744
668	GO:0046825	regulation of protein export from nucleus	24	6	3.19	0.08904	0.630744
669	GO:0048646	anatomical structure formation involved in morphogenesis	1590	229	211.29	0.08952	0.633197
670	GO:0014031	mesenchymal cell development	130	23	17.28	0.09097	0.642493
671	GO:0090066	regulation of anatomical structure size	285	46	37.87	0.09176	0.643957
672	GO:0010033	response to organic substance	1839	263	244.38	0.09183	0.643957
673	GO:0031399	regulation of protein modification process	1020	150	135.54	0.09193	0.643957
674	GO:0006073	cellular glucan metabolic process	66	13	8.77	0.09213	0.643957
675	GO:0007613	memory	66	13	8.77	0.09213	0.643957
676	GO:0044042	glucan metabolic process	66	13	8.77	0.09213	0.643957
677	GO:2000117	negative regulation of cysteine-type endopeptidase activity	66	13	8.77	0.09213	0.643957
678	GO:0032879	regulation of localization	1345	195	178.73	0.09254	0.645869
679	GO:0034332	adherens junction organization	85	16	11.3	0.09292	0.647282
680	GO:0050817	coagulation	501	77	66.58	0.09353	0.647282
681	GO:0001568	blood vessel development	494	76	65.65	0.09361	0.647282
682	GO:0016568	chromatin modification	431	67	57.27	0.09372	0.647282
683	GO:0030261	chromosome condensation	30	7	3.99	0.09389	0.647282
684	GO:0032233	positive regulation of actin filament bundle assembly	30	7	3.99	0.09389	0.647282
685	GO:0070206	protein trimerization	30	7	3.99	0.09389	0.647282
686	GO:0016570	histone modification	265	43	35.21	0.094	0.647282
687	GO:0070887	cellular response to chemical stimulus	1680	241	223.25	0.09415	0.647282
688	GO:0034765	regulation of ion transmembrane transport	111	20	14.75	0.09472	0.647282
689	GO:0030154	cell differentiation	2640	372	350.82	0.09492	0.647282
690	GO:0043648	dicarboxylic acid metabolic process	79	15	10.5	0.09571	0.647282
691	GO:0045732	positive regulation of protein catabolic process	79	15	10.5	0.09571	0.647282
692	GO:0042325	regulation of phosphorylation	864	128	114.81	0.096	0.647282
693	GO:0009117	nucleotide metabolic process	814	121	108.17	0.09616	0.647282
694	GO:0006312	mitotic recombination	36	8	4.78	0.09622	0.647282
695	GO:0060603	mammary gland duct morphogenesis	36	8	4.78	0.09622	0.647282
696	GO:0044248	cellular catabolic process	1674	240	222.45	0.0964	0.647282
697	GO:0001836	release of cytochrome c from mitochondria	48	10	6.38	0.0966	0.647282
698	GO:0007006	mitochondrial membrane organization	42	9	5.58	0.09694	0.647282
699	GO:0060249	anatomical structure homeostasis	191	32	25.38	0.09722	0.647282
700	GO:0001779	natural killer cell differentiation	19	5	2.52	0.09726	0.647282
701	GO:0006362	transcription elongation from RNA polymerase I promoter	19	5	2.52	0.09726	0.647282
702	GO:0006972	hyperosmotic response	19	5	2.52	0.09726	0.647282
703	GO:0009110	vitamin biosynthetic process	19	5	2.52	0.09726	0.647282
704	GO:0021591	ventricular system development	19	5	2.52	0.09726	0.647282
705	GO:0021871	forebrain regionalization	19	5	2.52	0.09726	0.647282
706	GO:0045773	positive regulation of axon extension	19	5	2.52	0.09726	0.647282
707	GO:0051962	positive regulation of nervous system development	19	5	2.52	0.09726	0.647282
708	GO:0051965	positive regulation of synapse assembly	19	5	2.52	0.09726	0.647282
709	GO:0060231	mesenchymal to epithelial transition	19	5	2.52	0.09726	0.647282
710	GO:0072077	renal vesicle morphogenesis	19	5	2.52	0.09726	0.647282
711	GO:2000677	regulation of transcription regulatory region DNA binding	19	5	2.52	0.09726	0.647282
712	GO:0031334	positive regulation of protein complex assembly	92	17	12.23	0.09753	0.647282
713	GO:0034440	lipid oxidation	92	17	12.23	0.09753	0.647282
714	GO:0031401	positive regulation of protein modification process	729	109	96.87	0.09773	0.647701
715	GO:0030323	respiratory tube development	151	26	20.07	0.09804	0.648847
716	GO:0072659	protein localization to plasma membrane	73	14	9.7	0.09845	0.65065
717	GO:0051186	cofactor metabolic process	232	38	30.83	0.09902	0.653504
718	GO:0007165	signal transduction	4101	569	544.97	0.09984	0.657998
719	GO:0009790	embryo development	916	135	121.72	0.10039	0.660703
720	GO:0042303	molting cycle	86	16	11.43	0.10077	0.661364
721	GO:0042633	hair cycle	86	16	11.43	0.10077	0.661364
722	GO:0051101	regulation of DNA binding	67	13	8.9	0.1011	0.662611
723	GO:0051239	regulation of multicellular organismal process	1779	254	236.4	0.10155	0.664506
724	GO:0008064	regulation of actin polymerization or depolymerization	99	18	13.16	0.10167	0.664506
725	GO:0030168	platelet activation	219	36	29.1	0.10195	0.665417
726	GO:0048468	cell development	1467	211	194.94	0.10397	0.668443
727	GO:0003333	amino acid transmembrane transport	14	4	1.86	0.10425	0.668443
728	GO:0003337	mesenchymal to epithelial transition involved in metanephros morphogenesis	14	4	1.86	0.10425	0.668443
729	GO:0006740	NADPH regeneration	14	4	1.86	0.10425	0.668443
730	GO:0021697	cerebellar cortex formation	14	4	1.86	0.10425	0.668443
731	GO:0031122	cytoplasmic microtubule organization	14	4	1.86	0.10425	0.668443
732	GO:0031503	protein complex localization	14	4	1.86	0.10425	0.668443
733	GO:0033137	negative regulation of peptidyl-serine phosphorylation	14	4	1.86	0.10425	0.668443
734	GO:0034204	lipid translocation	14	4	1.86	0.10425	0.668443
735	GO:0035304	regulation of protein dephosphorylation	14	4	1.86	0.10425	0.668443
736	GO:0045332	phospholipid translocation	14	4	1.86	0.10425	0.668443
737	GO:0045725	positive regulation of glycogen biosynthetic process	14	4	1.86	0.10425	0.668443
738	GO:0046337	phosphatidylethanolamine metabolic process	14	4	1.86	0.10425	0.668443
739	GO:0030206	chondroitin sulfate biosynthetic process	25	6	3.32	0.10461	0.668939
740	GO:0040036	regulation of fibroblast growth factor receptor signaling pathway	25	6	3.32	0.10461	0.668939
741	GO:0032319	regulation of Rho GTPase activity	93	17	12.36	0.1053	0.672237
742	GO:0033121	regulation of purine nucleotide catabolic process	247	40	32.82	0.10541	0.672237
743	GO:0019432	triglyceride biosynthetic process	55	11	7.31	0.10583	0.673102
744	GO:0090183	regulation of kidney development	55	11	7.31	0.10583	0.673102
745	GO:0000082	G1/S transition of mitotic cell cycle	213	35	28.3	0.106	0.673278
746	GO:0007596	blood coagulation	498	76	66.18	0.10655	0.675864
747	GO:0006184	GTP catabolic process	337	53	44.78	0.10675	0.676226
748	GO:0048514	blood vessel morphogenesis	435	67	57.81	0.10763	0.67817
749	GO:0030166	proteoglycan biosynthetic process	49	10	6.51	0.10766	0.67817
750	GO:0034333	adherens junction assembly	49	10	6.51	0.10766	0.67817
751	GO:0046847	filopodium assembly	49	10	6.51	0.10766	0.67817
752	GO:0010770	positive regulation of cell morphogenesis involved in differentiation	31	7	4.12	0.10806	0.67817
753	GO:0033014	tetrapyrrole biosynthetic process	31	7	4.12	0.10806	0.67817
754	GO:0090199	regulation of release of cytochrome c from mitochondria	31	7	4.12	0.10806	0.67817
755	GO:0031669	cellular response to nutrient levels	113	20	15.02	0.10879	0.681708
756	GO:0030833	regulation of actin filament polymerization	87	16	11.56	0.10902	0.681708
757	GO:0043488	regulation of mRNA stability	37	8	4.92	0.1092	0.681708
758	GO:0046320	regulation of fatty acid oxidation	37	8	4.92	0.1092	0.681708
759	GO:0030832	regulation of actin filament length	100	18	13.29	0.10936	0.681807
760	GO:0009141	nucleoside triphosphate metabolic process	485	74	64.45	0.11034	0.687012
761	GO:0010628	positive regulation of gene expression	1094	159	145.38	0.11268	0.700659
762	GO:0001503	ossification	283	45	37.61	0.113	0.701727
763	GO:0030521	androgen receptor signaling pathway	62	12	8.24	0.11374	0.705397
764	GO:1901069	guanosine-containing compound catabolic process	339	53	45.05	0.11519	0.710835
765	GO:0032269	negative regulation of cellular protein metabolic process	409	63	54.35	0.11548	0.710835
766	GO:0016567	protein ubiquitination	536	81	71.23	0.11564	0.710835
767	GO:0010002	cardioblast differentiation	20	5	2.66	0.11617	0.710835
768	GO:0032862	activation of Rho GTPase activity	20	5	2.66	0.11617	0.710835
769	GO:0045879	negative regulation of smoothened signaling pathway	20	5	2.66	0.11617	0.710835
770	GO:0048557	embryonic digestive tract morphogenesis	20	5	2.66	0.11617	0.710835
771	GO:0051954	positive regulation of amine transport	20	5	2.66	0.11617	0.710835
772	GO:0072087	renal vesicle development	20	5	2.66	0.11617	0.710835
773	GO:0070372	regulation of ERK1 and ERK2 cascade	114	20	15.15	0.11628	0.710835
774	GO:0097193	intrinsic apoptotic signaling pathway	114	20	15.15	0.11628	0.710835
775	GO:0030204	chondroitin sulfate metabolic process	56	11	7.44	0.11672	0.710835
776	GO:0031532	actin cytoskeleton reorganization	56	11	7.44	0.11672	0.710835
777	GO:0048709	oligodendrocyte differentiation	56	11	7.44	0.11672	0.710835
778	GO:0048864	stem cell development	101	18	13.42	0.11739	0.71366
779	GO:0006917	induction of apoptosis	195	32	25.91	0.1193	0.71366
780	GO:0060359	response to ammonium ion	50	10	6.64	0.11942	0.71366
781	GO:0060993	kidney morphogenesis	50	10	6.64	0.11942	0.71366
782	GO:0050767	regulation of neurogenesis	389	60	51.69	0.11971	0.71366
783	GO:0050878	regulation of body fluid levels	594	89	78.93	0.11972	0.71366
784	GO:0007050	cell cycle arrest	382	59	50.76	0.11975	0.71366
785	GO:0000075	cell cycle checkpoint	243	39	32.29	0.11979	0.71366
786	GO:0007179	transforming growth factor beta receptor signaling pathway	168	28	22.32	0.12008	0.71366
787	GO:0006753	nucleoside phosphate metabolic process	823	121	109.37	0.12018	0.71366
788	GO:0006308	DNA catabolic process	69	13	9.17	0.12056	0.71366
789	GO:0007599	hemostasis	502	76	66.71	0.12065	0.71366
790	GO:0006639	acylglycerol metabolic process	108	19	14.35	0.12093	0.71366
791	GO:0051049	regulation of transport	989	144	131.42	0.12114	0.71366
792	GO:0001932	regulation of protein phosphorylation	809	119	107.51	0.12124	0.71366
793	GO:0032270	positive regulation of cellular protein metabolic process	809	119	107.51	0.12124	0.71366
794	GO:0060548	negative regulation of cell death	623	93	82.79	0.12144	0.71366
795	GO:0006904	vesicle docking involved in exocytosis	26	6	3.46	0.1215	0.71366
796	GO:0014037	Schwann cell differentiation	26	6	3.46	0.1215	0.71366
797	GO:0043114	regulation of vascular permeability	26	6	3.46	0.1215	0.71366
798	GO:0045912	negative regulation of carbohydrate metabolic process	26	6	3.46	0.1215	0.71366
799	GO:0046676	negative regulation of insulin secretion	26	6	3.46	0.1215	0.71366
800	GO:0048013	ephrin receptor signaling pathway	26	6	3.46	0.1215	0.71366
801	GO:0051496	positive regulation of stress fiber assembly	26	6	3.46	0.1215	0.71366
802	GO:0090218	positive regulation of lipid kinase activity	26	6	3.46	0.1215	0.71366
803	GO:0002028	regulation of sodium ion transport	44	9	5.85	0.12163	0.71366
804	GO:0033143	regulation of intracellular steroid hormone receptor signaling pathway	44	9	5.85	0.12163	0.71366
805	GO:0071383	cellular response to steroid hormone stimulus	44	9	5.85	0.12163	0.71366
806	GO:1901880	negative regulation of protein depolymerization	44	9	5.85	0.12163	0.71366
807	GO:0016569	covalent chromatin modification	271	43	36.01	0.12188	0.71366
808	GO:0036294	cellular response to decreased oxygen levels	82	15	10.9	0.12201	0.71366
809	GO:0071456	cellular response to hypoxia	82	15	10.9	0.12201	0.71366
810	GO:0007275	multicellular organismal development	3902	540	518.52	0.12279	0.714202
811	GO:0032890	regulation of organic acid transport	38	8	5.05	0.12308	0.714202
812	GO:0043535	regulation of blood vessel endothelial cell migration	38	8	5.05	0.12308	0.714202
813	GO:0048146	positive regulation of fibroblast proliferation	38	8	5.05	0.12308	0.714202
814	GO:0021575	hindbrain morphogenesis	32	7	4.25	0.12331	0.714202
815	GO:0035176	social behavior	32	7	4.25	0.12331	0.714202
816	GO:0042339	keratan sulfate metabolic process	32	7	4.25	0.12331	0.714202
817	GO:0043550	regulation of lipid kinase activity	32	7	4.25	0.12331	0.714202
818	GO:0048869	cellular developmental process	2806	392	372.88	0.12407	0.716363
819	GO:0044272	sulfur compound biosynthetic process	115	20	15.28	0.12409	0.716363
820	GO:0010001	glial cell differentiation	135	23	17.94	0.12431	0.716363
821	GO:0043244	regulation of protein complex disassembly	63	12	8.37	0.12444	0.716363
822	GO:0045598	regulation of fat cell differentiation	63	12	8.37	0.12444	0.716363
823	GO:0007166	cell surface receptor signaling pathway	2298	323	305.37	0.12544	0.718184
824	GO:0019228	regulation of action potential in neuron	102	18	13.55	0.12577	0.718184
825	GO:0060429	epithelium development	603	90	80.13	0.12613	0.718184
826	GO:0051254	positive regulation of RNA metabolic process	1056	153	140.33	0.12627	0.718184
827	GO:0002902	regulation of B cell apoptotic process	15	4	1.99	0.12789	0.718184
828	GO:0006677	glycosylceramide metabolic process	15	4	1.99	0.12789	0.718184
829	GO:0007567	parturition	15	4	1.99	0.12789	0.718184
830	GO:0032008	positive regulation of TOR signaling cascade	15	4	1.99	0.12789	0.718184
831	GO:0032148	activation of protein kinase B activity	15	4	1.99	0.12789	0.718184
832	GO:0032891	negative regulation of organic acid transport	15	4	1.99	0.12789	0.718184
833	GO:0042772	DNA damage response, signal transduction resulting in transcription	15	4	1.99	0.12789	0.718184
834	GO:0047496	vesicle transport along microtubule	15	4	1.99	0.12789	0.718184
835	GO:0048820	hair follicle maturation	15	4	1.99	0.12789	0.718184
836	GO:2001259	positive regulation of cation channel activity	15	4	1.99	0.12789	0.718184
837	GO:0006733	oxidoreduction coenzyme metabolic process	57	11	7.57	0.12823	0.718184
838	GO:0010976	positive regulation of neuron projection development	57	11	7.57	0.12823	0.718184
839	GO:0046460	neutral lipid biosynthetic process	57	11	7.57	0.12823	0.718184
840	GO:0046463	acylglycerol biosynthetic process	57	11	7.57	0.12823	0.718184
841	GO:0055086	nucleobase-containing small molecule metabolic process	862	126	114.55	0.12901	0.718184
842	GO:0001894	tissue homeostasis	109	19	14.48	0.12917	0.718184
843	GO:0006638	neutral lipid metabolic process	109	19	14.48	0.12917	0.718184
844	GO:0009888	tissue development	1268	182	168.5	0.1303	0.718184
845	GO:0045926	negative regulation of growth	190	31	25.25	0.13039	0.718184
846	GO:0072001	renal system development	245	39	32.56	0.13063	0.718184
847	GO:0019827	stem cell maintenance	96	17	12.76	0.13084	0.718184
848	GO:0010942	positive regulation of cell death	441	67	58.6	0.13097	0.718184
849	GO:0006200	ATP catabolic process	70	13	9.3	0.13104	0.718184
850	GO:0032355	response to estradiol stimulus	70	13	9.3	0.13104	0.718184
851	GO:0072527	pyrimidine-containing compound metabolic process	70	13	9.3	0.13104	0.718184
852	GO:1901606	alpha-amino acid catabolic process	83	15	11.03	0.13163	0.718184
853	GO:0046488	phosphatidylinositol metabolic process	136	23	18.07	0.13177	0.718184
854	GO:0050434	positive regulation of viral transcription	51	10	6.78	0.13185	0.718184
855	GO:0006310	DNA recombination	204	33	27.11	0.13237	0.718184
856	GO:0000122	negative regulation of transcription from RNA polymerase II promoter	498	75	66.18	0.13237	0.718184
857	GO:0001701	in utero embryonic development	329	51	43.72	0.13339	0.718184
858	GO:0090287	regulation of cellular response to growth factor stimulus	143	24	19	0.13383	0.718184
859	GO:0050885	neuromuscular process controlling balance	45	9	5.98	0.13513	0.718184
860	GO:0060113	inner ear receptor cell differentiation	45	9	5.98	0.13513	0.718184
861	GO:0097191	extrinsic apoptotic signaling pathway	45	9	5.98	0.13513	0.718184
862	GO:0045596	negative regulation of cell differentiation	442	67	58.74	0.13516	0.718184
863	GO:0090407	organophosphate biosynthetic process	513	77	68.17	0.1355	0.718184
864	GO:0046782	regulation of viral transcription	64	12	8.5	0.13568	0.718184
865	GO:0048144	fibroblast proliferation	64	12	8.5	0.13568	0.718184
866	GO:0045893	positive regulation of transcription, DNA-dependent	1009	146	134.08	0.13635	0.718184
867	GO:0001823	mesonephros development	21	5	2.79	0.13667	0.718184
868	GO:0032488	Cdc42 protein signal transduction	21	5	2.79	0.13667	0.718184
869	GO:0032489	regulation of Cdc42 protein signal transduction	21	5	2.79	0.13667	0.718184
870	GO:0035924	cellular response to vascular endothelial growth factor stimulus	21	5	2.79	0.13667	0.718184
871	GO:0043536	positive regulation of blood vessel endothelial cell migration	21	5	2.79	0.13667	0.718184
872	GO:0044089	positive regulation of cellular component biogenesis	21	5	2.79	0.13667	0.718184
873	GO:0046627	negative regulation of insulin receptor signaling pathway	21	5	2.79	0.13667	0.718184
874	GO:0090200	positive regulation of release of cytochrome c from mitochondria	21	5	2.79	0.13667	0.718184
875	GO:2000191	regulation of fatty acid transport	21	5	2.79	0.13667	0.718184
876	GO:0006188	IMP biosynthetic process	10	3	1.33	0.13739	0.718184
877	GO:0006991	response to sterol depletion	10	3	1.33	0.13739	0.718184
878	GO:0010944	negative regulation of transcription by competitive promoter binding	10	3	1.33	0.13739	0.718184
879	GO:0018065	protein-cofactor linkage	10	3	1.33	0.13739	0.718184
880	GO:0019852	L-ascorbic acid metabolic process	10	3	1.33	0.13739	0.718184
881	GO:0021670	lateral ventricle development	10	3	1.33	0.13739	0.718184
882	GO:0022038	corpus callosum development	10	3	1.33	0.13739	0.718184
883	GO:0032341	aldosterone metabolic process	10	3	1.33	0.13739	0.718184
884	GO:0032957	inositol trisphosphate metabolic process	10	3	1.33	0.13739	0.718184
885	GO:0034629	cellular protein complex localization	10	3	1.33	0.13739	0.718184
886	GO:0035082	axoneme assembly	10	3	1.33	0.13739	0.718184
887	GO:0043217	myelin maintenance	10	3	1.33	0.13739	0.718184
888	GO:0046475	glycerophospholipid catabolic process	10	3	1.33	0.13739	0.718184
889	GO:0048537	mucosal-associated lymphoid tissue development	10	3	1.33	0.13739	0.718184
890	GO:0051571	positive regulation of histone H3-K4 methylation	10	3	1.33	0.13739	0.718184
891	GO:0060218	hematopoietic stem cell differentiation	10	3	1.33	0.13739	0.718184
892	GO:0060484	lung-associated mesenchyme development	10	3	1.33	0.13739	0.718184
893	GO:0097009	energy homeostasis	10	3	1.33	0.13739	0.718184
894	GO:0048285	organelle fission	379	58	50.36	0.13747	0.718184
895	GO:0002224	toll-like receptor signaling pathway	110	19	14.62	0.13774	0.718184
896	GO:0022612	gland morphogenesis	110	19	14.62	0.13774	0.718184
897	GO:0001763	morphogenesis of a branching structure	198	32	26.31	0.13777	0.718184
898	GO:0071900	regulation of protein serine/threonine kinase activity	365	56	48.5	0.13781	0.718184
899	GO:0006144	purine nucleobase metabolic process	39	8	5.18	0.13784	0.718184
900	GO:0006778	porphyrin-containing compound metabolic process	39	8	5.18	0.13784	0.718184
901	GO:0010717	regulation of epithelial to mesenchymal transition	39	8	5.18	0.13784	0.718184
902	GO:0010833	telomere maintenance via telomere lengthening	39	8	5.18	0.13784	0.718184
903	GO:0051248	negative regulation of protein metabolic process	471	71	62.59	0.13794	0.718184
904	GO:0031400	negative regulation of protein modification process	316	49	41.99	0.13833	0.718184
905	GO:0006811	ion transport	981	142	130.36	0.13912	0.718184
906	GO:0051246	regulation of protein metabolic process	1432	204	190.29	0.13938	0.718184
907	GO:0009452	7-methylguanosine RNA capping	33	7	4.39	0.13958	0.718184
908	GO:0032091	negative regulation of protein binding	33	7	4.39	0.13958	0.718184
909	GO:0032480	negative regulation of type I interferon production	33	7	4.39	0.13958	0.718184
910	GO:0032784	regulation of DNA-dependent transcription, elongation	33	7	4.39	0.13958	0.718184
911	GO:0036260	RNA capping	33	7	4.39	0.13958	0.718184
912	GO:0046513	ceramide biosynthetic process	33	7	4.39	0.13958	0.718184
913	GO:0060323	head morphogenesis	33	7	4.39	0.13958	0.718184
914	GO:0006656	phosphatidylcholine biosynthetic process	27	6	3.59	0.13963	0.718184
915	GO:0032855	positive regulation of Rac GTPase activity	27	6	3.59	0.13963	0.718184
916	GO:0032964	collagen biosynthetic process	27	6	3.59	0.13963	0.718184
917	GO:0043551	regulation of phosphatidylinositol 3-kinase activity	27	6	3.59	0.13963	0.718184
918	GO:0050690	regulation of defense response to virus by virus	27	6	3.59	0.13963	0.718184
919	GO:0060412	ventricular septum morphogenesis	27	6	3.59	0.13963	0.718184
920	GO:2000107	negative regulation of leukocyte apoptotic process	27	6	3.59	0.13963	0.718184
921	GO:0050770	regulation of axonogenesis	97	17	12.89	0.14009	0.718445
922	GO:0044765	single-organism transport	2719	379	361.32	0.14027	0.718445
923	GO:0007044	cell-substrate junction assembly	58	11	7.71	0.14034	0.718445
924	GO:0050654	chondroitin sulfate proteoglycan metabolic process	58	11	7.71	0.14034	0.718445
925	GO:0044257	cellular protein catabolic process	422	64	56.08	0.14044	0.718445
926	GO:0044763	single-organism cellular process	9429	1274	1252.99	0.14089	0.719969
927	GO:0043066	negative regulation of apoptotic process	593	88	78.8	0.14158	0.722395
928	GO:0048588	developmental cell growth	84	15	11.16	0.14167	0.722395
929	GO:0032606	type I interferon production	71	13	9.43	0.14202	0.722622
930	GO:0048518	positive regulation of biological process	3394	470	451.02	0.14202	0.722622
931	GO:0010563	negative regulation of phosphorus metabolic process	254	40	33.75	0.14239	0.72295
932	GO:0045936	negative regulation of phosphate metabolic process	254	40	33.75	0.14239	0.72295
933	GO:0043627	response to estrogen stimulus	124	21	16.48	0.14316	0.726081
934	GO:0010557	positive regulation of macromolecule biosynthetic process	1186	170	157.6	0.14409	0.730015
935	GO:0046822	regulation of nucleocytoplasmic transport	158	26	21	0.14469	0.730411
936	GO:0043069	negative regulation of programmed cell death	601	89	79.86	0.14478	0.730411
937	GO:0030316	osteoclast differentiation	52	10	6.91	0.14494	0.730411
938	GO:0071331	cellular response to hexose stimulus	52	10	6.91	0.14494	0.730411
939	GO:0071333	cellular response to glucose stimulus	52	10	6.91	0.14494	0.730411
940	GO:0051188	cofactor biosynthetic process	131	22	17.41	0.14544	0.732151
941	GO:0051247	positive regulation of protein metabolic process	882	128	117.21	0.14606	0.734491
942	GO:0031589	cell-substrate adhesion	220	35	29.24	0.14632	0.735017
943	GO:0010498	proteasomal protein catabolic process	234	37	31.1	0.14728	0.739055
944	GO:0002218	activation of innate immune response	138	23	18.34	0.14746	0.739174
945	GO:0046039	GTP metabolic process	346	53	45.98	0.14812	0.741263
946	GO:0009653	anatomical structure morphogenesis	2037	286	270.69	0.14819	0.741263
947	GO:0031396	regulation of protein ubiquitination	179	29	23.79	0.1484	0.74153
948	GO:0031328	positive regulation of cellular biosynthetic process	1268	181	168.5	0.14921	0.743053
949	GO:0006283	transcription-coupled nucleotide-excision repair	46	9	6.11	0.14938	0.743053
950	GO:0043242	negative regulation of protein complex disassembly	46	9	6.11	0.14938	0.743053
951	GO:0044070	regulation of anion transport	46	9	6.11	0.14938	0.743053
952	GO:0043068	positive regulation of programmed cell death	424	64	56.34	0.14949	0.743053
953	GO:0042157	lipoprotein metabolic process	98	17	13.02	0.14969	0.743267
954	GO:0044262	cellular carbohydrate metabolic process	207	33	27.51	0.15166	0.744999
955	GO:0048704	embryonic skeletal system morphogenesis	85	15	11.3	0.15211	0.744999
956	GO:0008277	regulation of G-protein coupled receptor protein signaling pathway	105	18	13.95	0.15296	0.744999
957	GO:1901068	guanosine-containing compound metabolic process	354	54	47.04	0.15298	0.744999
958	GO:0071902	positive regulation of protein serine/threonine kinase activity	228	36	30.3	0.15316	0.744999
959	GO:0046889	positive regulation of lipid biosynthetic process	40	8	5.32	0.15345	0.744999
960	GO:0060711	labyrinthine layer development	40	8	5.32	0.15345	0.744999
961	GO:0002230	positive regulation of defense response to virus by host	16	4	2.13	0.15353	0.744999
962	GO:0003094	glomerular filtration	16	4	2.13	0.15353	0.744999
963	GO:0006688	glycosphingolipid biosynthetic process	16	4	2.13	0.15353	0.744999
964	GO:0006998	nuclear envelope organization	16	4	2.13	0.15353	0.744999
965	GO:0010634	positive regulation of epithelial cell migration	16	4	2.13	0.15353	0.744999
966	GO:0010894	negative regulation of steroid biosynthetic process	16	4	2.13	0.15353	0.744999
967	GO:0030949	positive regulation of vascular endothelial growth factor receptor signaling pathway	16	4	2.13	0.15353	0.744999
968	GO:0032288	myelin assembly	16	4	2.13	0.15353	0.744999
969	GO:0034243	regulation of transcription elongation from RNA polymerase II promoter	16	4	2.13	0.15353	0.744999
970	GO:0045737	positive regulation of cyclin-dependent protein kinase activity	16	4	2.13	0.15353	0.744999
971	GO:0045746	negative regulation of Notch signaling pathway	16	4	2.13	0.15353	0.744999
972	GO:0045947	negative regulation of translational initiation	16	4	2.13	0.15353	0.744999
973	GO:0072283	metanephric renal vesicle morphogenesis	16	4	2.13	0.15353	0.744999
974	GO:0090004	positive regulation of establishment of protein localization to plasma membrane	16	4	2.13	0.15353	0.744999
975	GO:0097205	renal filtration	16	4	2.13	0.15353	0.744999
976	GO:0051173	positive regulation of nitrogen compound metabolic process	1204	172	160	0.15366	0.744999
977	GO:0016311	dephosphorylation	242	38	32.16	0.15382	0.745012
978	GO:0061138	morphogenesis of a branching epithelium	187	30	24.85	0.15647	0.745349
979	GO:0007507	heart development	383	58	50.9	0.1567	0.745349
980	GO:0015914	phospholipid transport	34	7	4.52	0.15683	0.745349
981	GO:0021695	cerebellar cortex development	34	7	4.52	0.15683	0.745349
982	GO:0032330	regulation of chondrocyte differentiation	34	7	4.52	0.15683	0.745349
983	GO:0071377	cellular response to glucagon stimulus	34	7	4.52	0.15683	0.745349
984	GO:0006812	cation transport	633	93	84.12	0.15759	0.745349
985	GO:0000280	nuclear division	355	54	47.17	0.15816	0.745349
986	GO:0007067	mitosis	355	54	47.17	0.15816	0.745349
987	GO:0034762	regulation of transmembrane transport	119	20	15.81	0.15833	0.745349
988	GO:0019226	transmission of nerve impulse	734	107	97.54	0.15844	0.745349
989	GO:0006479	protein methylation	79	14	10.5	0.15859	0.745349
990	GO:0008213	protein alkylation	79	14	10.5	0.15859	0.745349
991	GO:0009950	dorsal/ventral axis specification	22	5	2.92	0.15864	0.745349
992	GO:0010677	negative regulation of cellular carbohydrate metabolic process	22	5	2.92	0.15864	0.745349
993	GO:0018904	ether metabolic process	22	5	2.92	0.15864	0.745349
994	GO:0030224	monocyte differentiation	22	5	2.92	0.15864	0.745349
995	GO:0032800	receptor biosynthetic process	22	5	2.92	0.15864	0.745349
996	GO:0032892	positive regulation of organic acid transport	22	5	2.92	0.15864	0.745349
997	GO:0034405	response to fluid shear stress	22	5	2.92	0.15864	0.745349
998	GO:0042430	indole-containing compound metabolic process	22	5	2.92	0.15864	0.745349
999	GO:0090207	regulation of triglyceride metabolic process	22	5	2.92	0.15864	0.745349
1000	GO:0048546	digestive tract morphogenesis	53	10	7.04	0.15867	0.745349
1001	GO:0060491	regulation of cell projection assembly	53	10	7.04	0.15867	0.745349
1002	GO:0071326	cellular response to monosaccharide stimulus	53	10	7.04	0.15867	0.745349
1003	GO:0006084	acetyl-CoA metabolic process	28	6	3.72	0.15893	0.745349
1004	GO:0006779	porphyrin-containing compound biosynthetic process	28	6	3.72	0.15893	0.745349
1005	GO:0018208	peptidyl-proline modification	28	6	3.72	0.15893	0.745349
1006	GO:0042491	auditory receptor cell differentiation	28	6	3.72	0.15893	0.745349
1007	GO:0048278	vesicle docking	28	6	3.72	0.15893	0.745349
1008	GO:0048854	brain morphogenesis	28	6	3.72	0.15893	0.745349
1009	GO:0050650	chondroitin sulfate proteoglycan biosynthetic process	28	6	3.72	0.15893	0.745349
1010	GO:0030041	actin filament polymerization	99	17	13.16	0.15964	0.7455
1011	GO:0035637	multicellular organismal signaling	756	110	100.46	0.15973	0.7455
1012	GO:0032640	tumor necrosis factor production	66	12	8.77	0.15975	0.7455
1013	GO:0032680	regulation of tumor necrosis factor production	66	12	8.77	0.15975	0.7455
1014	GO:0072073	kidney epithelium development	66	12	8.77	0.15975	0.7455
1015	GO:0001944	vasculature development	519	77	68.97	0.16039	0.74693
1016	GO:0033500	carbohydrate homeostasis	126	21	16.74	0.16053	0.74693
1017	GO:0042593	glucose homeostasis	126	21	16.74	0.16053	0.74693
1018	GO:0044093	positive regulation of molecular function	1090	156	144.85	0.16114	0.749032
1019	GO:0009891	positive regulation of biosynthetic process	1287	183	171.02	0.16144	0.74969
1020	GO:0051641	cellular localization	2021	283	268.56	0.16194	0.751275
1021	GO:0035107	appendage morphogenesis	133	22	17.67	0.16247	0.751594
1022	GO:0035108	limb morphogenesis	133	22	17.67	0.16247	0.751594
1023	GO:0043542	endothelial cell migration	106	18	14.09	0.16268	0.751594
1024	GO:0006213	pyrimidine nucleoside metabolic process	47	9	6.25	0.16433	0.751594
1025	GO:0010821	regulation of mitochondrion organization	47	9	6.25	0.16433	0.751594
1026	GO:0019362	pyridine nucleotide metabolic process	47	9	6.25	0.16433	0.751594
1027	GO:0046496	nicotinamide nucleotide metabolic process	47	9	6.25	0.16433	0.751594
1028	GO:0061035	regulation of cartilage development	47	9	6.25	0.16433	0.751594
1029	GO:0061448	connective tissue development	202	32	26.84	0.16493	0.751594
1030	GO:0030326	embryonic limb morphogenesis	113	19	15.02	0.16533	0.751594
1031	GO:0035113	embryonic appendage morphogenesis	113	19	15.02	0.16533	0.751594
1032	GO:0008361	regulation of cell size	73	13	9.7	0.16539	0.751594
1033	GO:0010518	positive regulation of phospholipase activity	73	13	9.7	0.16539	0.751594
1034	GO:0007160	cell-matrix adhesion	147	24	19.53	0.16565	0.751594
1035	GO:0031667	response to nutrient levels	265	41	35.21	0.16664	0.751594
1036	GO:0007243	intracellular protein kinase cascade	874	126	116.14	0.16764	0.751594
1037	GO:0006091	generation of precursor metabolites and energy	435	65	57.81	0.16802	0.751594
1038	GO:0042060	wound healing	607	89	80.66	0.16871	0.751594
1039	GO:0045935	positive regulation of nucleobase-containing compound metabolic process	1180	168	156.81	0.16885	0.751594
1040	GO:0018105	peptidyl-serine phosphorylation	127	21	16.88	0.16963	0.751594
1041	GO:0040029	regulation of gene expression, epigenetic	127	21	16.88	0.16963	0.751594
1042	GO:0001738	morphogenesis of a polarized epithelium	41	8	5.45	0.16985	0.751594
1043	GO:0030838	positive regulation of actin filament polymerization	41	8	5.45	0.16985	0.751594
1044	GO:0033762	response to glucagon stimulus	41	8	5.45	0.16985	0.751594
1045	GO:0035303	regulation of dephosphorylation	100	17	13.29	0.16994	0.751594
1046	GO:0051224	negative regulation of protein transport	100	17	13.29	0.16994	0.751594
1047	GO:0051495	positive regulation of cytoskeleton organization	100	17	13.29	0.16994	0.751594
1048	GO:0001942	hair follicle development	80	14	10.63	0.17015	0.751594
1049	GO:0019217	regulation of fatty acid metabolic process	80	14	10.63	0.17015	0.751594
1050	GO:0022404	molting cycle process	80	14	10.63	0.17015	0.751594
1051	GO:0022405	hair cycle process	80	14	10.63	0.17015	0.751594
1052	GO:0000050	urea cycle	11	3	1.46	0.17114	0.751594
1053	GO:0006266	DNA ligation	11	3	1.46	0.17114	0.751594
1054	GO:0007213	G-protein coupled acetylcholine receptor signaling pathway	11	3	1.46	0.17114	0.751594
1055	GO:0009650	UV protection	11	3	1.46	0.17114	0.751594
1056	GO:0010870	positive regulation of receptor biosynthetic process	11	3	1.46	0.17114	0.751594
1057	GO:0010934	macrophage cytokine production	11	3	1.46	0.17114	0.751594
1058	GO:0022010	central nervous system myelination	11	3	1.46	0.17114	0.751594
1059	GO:0032291	axon ensheathment in central nervous system	11	3	1.46	0.17114	0.751594
1060	GO:0034763	negative regulation of transmembrane transport	11	3	1.46	0.17114	0.751594
1061	GO:0040037	negative regulation of fibroblast growth factor receptor signaling pathway	11	3	1.46	0.17114	0.751594
1062	GO:0042487	regulation of odontogenesis of dentin-containing tooth	11	3	1.46	0.17114	0.751594
1063	GO:0043650	dicarboxylic acid biosynthetic process	11	3	1.46	0.17114	0.751594
1064	GO:0045351	type I interferon biosynthetic process	11	3	1.46	0.17114	0.751594
1065	GO:0046033	AMP metabolic process	11	3	1.46	0.17114	0.751594
1066	GO:0046040	IMP metabolic process	11	3	1.46	0.17114	0.751594
1067	GO:0046621	negative regulation of organ growth	11	3	1.46	0.17114	0.751594
1068	GO:0048268	clathrin coat assembly	11	3	1.46	0.17114	0.751594
1069	GO:0050884	neuromuscular process controlling posture	11	3	1.46	0.17114	0.751594
1070	GO:0060413	atrial septum morphogenesis	11	3	1.46	0.17114	0.751594
1071	GO:0060712	spongiotrophoblast layer development	11	3	1.46	0.17114	0.751594
1072	GO:0060896	neural plate pattern specification	11	3	1.46	0.17114	0.751594
1073	GO:0061430	bone trabecula morphogenesis	11	3	1.46	0.17114	0.751594
1074	GO:0070935	3'-UTR-mediated mRNA stabilization	11	3	1.46	0.17114	0.751594
1075	GO:0072176	nephric duct development	11	3	1.46	0.17114	0.751594
1076	GO:0090049	regulation of cell migration involved in sprouting angiogenesis	11	3	1.46	0.17114	0.751594
1077	GO:2000134	negative regulation of G1/S transition of mitotic cell cycle	11	3	1.46	0.17114	0.751594
1078	GO:0006732	coenzyme metabolic process	189	30	25.12	0.17123	0.751594
1079	GO:0016197	endosomal transport	134	22	17.81	0.17138	0.751594
1080	GO:0009259	ribonucleotide metabolic process	651	95	86.51	0.17202	0.753326
1081	GO:0019319	hexose biosynthetic process	67	12	8.9	0.17254	0.753326
1082	GO:0032479	regulation of type I interferon production	67	12	8.9	0.17254	0.753326
1083	GO:0035666	TRIF-dependent toll-like receptor signaling pathway	67	12	8.9	0.17254	0.753326
1084	GO:1901700	response to oxygen-containing compound	745	108	99	0.17259	0.753326
1085	GO:0045787	positive regulation of cell cycle	107	18	14.22	0.17273	0.753326
1086	GO:0030029	actin filament-based process	479	71	63.65	0.17366	0.756684
1087	GO:0006469	negative regulation of protein kinase activity	148	24	19.67	0.1742	0.758339
1088	GO:0010608	posttranscriptional regulation of gene expression	351	53	46.64	0.17481	0.759681
1089	GO:1900076	regulation of cellular response to insulin stimulus	35	7	4.65	0.17499	0.759681
1090	GO:2001235	positive regulation of apoptotic signaling pathway	35	7	4.65	0.17499	0.759681
1091	GO:0021537	telencephalon development	155	25	20.6	0.17533	0.76046
1092	GO:0006921	cellular component disassembly involved in execution phase of apoptosis	74	13	9.83	0.17776	0.763161
1093	GO:0030879	mammary gland development	128	21	17.01	0.179	0.763161
1094	GO:0000087	M phase of mitotic cell cycle	366	55	48.64	0.17929	0.763161
1095	GO:0002011	morphogenesis of an epithelial sheet	29	6	3.85	0.17931	0.763161
1096	GO:0010631	epithelial cell migration	29	6	3.85	0.17931	0.763161
1097	GO:0021879	forebrain neuron differentiation	29	6	3.85	0.17931	0.763161
1098	GO:0042304	regulation of fatty acid biosynthetic process	29	6	3.85	0.17931	0.763161
1099	GO:0046134	pyrimidine nucleoside biosynthetic process	29	6	3.85	0.17931	0.763161
1100	GO:0050805	negative regulation of synaptic transmission	29	6	3.85	0.17931	0.763161
1101	GO:0051568	histone H3-K4 methylation	29	6	3.85	0.17931	0.763161
1102	GO:0060325	face morphogenesis	29	6	3.85	0.17931	0.763161
1103	GO:0072384	organelle transport along microtubule	29	6	3.85	0.17931	0.763161
1104	GO:0090132	epithelium migration	29	6	3.85	0.17931	0.763161
1105	GO:0042391	regulation of membrane potential	267	41	35.48	0.17943	0.763161
1106	GO:0030031	cell projection assembly	204	32	27.11	0.17957	0.763161
1107	GO:0043900	regulation of multi-organism process	204	32	27.11	0.17957	0.763161
1108	GO:0072009	nephron epithelium development	48	9	6.38	0.17996	0.763161
1109	GO:0006687	glycosphingolipid metabolic process	61	11	8.11	0.18006	0.763161
1110	GO:0007584	response to nutrient	135	22	17.94	0.18054	0.763161
1111	GO:0001832	blastocyst growth	17	4	2.26	0.18089	0.763161
1112	GO:0007026	negative regulation of microtubule depolymerization	17	4	2.26	0.18089	0.763161
1113	GO:0021533	cell differentiation in hindbrain	17	4	2.26	0.18089	0.763161
1114	GO:0021544	subpallium development	17	4	2.26	0.18089	0.763161
1115	GO:0030823	regulation of cGMP metabolic process	17	4	2.26	0.18089	0.763161
1116	GO:0034199	activation of protein kinase A activity	17	4	2.26	0.18089	0.763161
1117	GO:0043691	reverse cholesterol transport	17	4	2.26	0.18089	0.763161
1118	GO:0060395	SMAD protein signal transduction	17	4	2.26	0.18089	0.763161
1119	GO:0070229	negative regulation of lymphocyte apoptotic process	17	4	2.26	0.18089	0.763161
1120	GO:0070875	positive regulation of glycogen metabolic process	17	4	2.26	0.18089	0.763161
1121	GO:2001238	positive regulation of extrinsic apoptotic signaling pathway	17	4	2.26	0.18089	0.763161
1122	GO:0006336	DNA replication-independent nucleosome assembly	23	5	3.06	0.18192	0.763161
1123	GO:0007176	regulation of epidermal growth factor-activated receptor activity	23	5	3.06	0.18192	0.763161
1124	GO:0017158	regulation of calcium ion-dependent exocytosis	23	5	3.06	0.18192	0.763161
1125	GO:0034080	CENP-A containing nucleosome assembly at centromere	23	5	3.06	0.18192	0.763161
1126	GO:0034724	DNA replication-independent nucleosome organization	23	5	3.06	0.18192	0.763161
1127	GO:0045730	respiratory burst	23	5	3.06	0.18192	0.763161
1128	GO:1900077	negative regulation of cellular response to insulin stimulus	23	5	3.06	0.18192	0.763161
1129	GO:0060193	positive regulation of lipase activity	81	14	10.76	0.18213	0.763365
1130	GO:0030203	glycosaminoglycan metabolic process	149	24	19.8	0.18299	0.765355
1131	GO:0009063	cellular amino acid catabolic process	108	18	14.35	0.18309	0.765355
1132	GO:0043491	protein kinase B signaling cascade	108	18	14.35	0.18309	0.765355
1133	GO:0009163	nucleoside biosynthetic process	115	19	15.28	0.18524	0.772977
1134	GO:1901659	glycosyl compound biosynthetic process	115	19	15.28	0.18524	0.772977
1135	GO:0030705	cytoskeleton-dependent intracellular transport	68	12	9.04	0.18582	0.773934
1136	GO:0051098	regulation of binding	177	28	23.52	0.18596	0.773934
1137	GO:0070997	neuron death	177	28	23.52	0.18596	0.773934
1138	GO:0007193	adenylate cyclase-inhibiting G-protein coupled receptor signaling pathway	42	8	5.58	0.187	0.776214
1139	GO:0045453	bone resorption	42	8	5.58	0.187	0.776214
1140	GO:0048041	focal adhesion assembly	42	8	5.58	0.187	0.776214
1141	GO:0050871	positive regulation of B cell activation	55	10	7.31	0.18795	0.779474
1142	GO:0006909	phagocytosis	95	16	12.62	0.18892	0.782125
1143	GO:0043393	regulation of protein binding	95	16	12.62	0.18892	0.782125
1144	GO:0031668	cellular response to extracellular stimulus	136	22	18.07	0.18995	0.785702
1145	GO:0006007	glucose catabolic process	75	13	9.97	0.19057	0.78728
1146	GO:0050796	regulation of insulin secretion	143	23	19	0.19106	0.78728
1147	GO:0010720	positive regulation of cell development	150	24	19.93	0.192	0.78728
1148	GO:0051716	cellular response to stimulus	4980	679	661.77	0.19284	0.78728
1149	GO:0019693	ribose phosphate metabolic process	656	95	87.17	0.19315	0.78728
1150	GO:0006302	double-strand break repair	109	18	14.48	0.19376	0.78728
1151	GO:0050792	regulation of viral reproduction	109	18	14.48	0.19376	0.78728
1152	GO:1901605	alpha-amino acid metabolic process	171	27	22.72	0.19389	0.78728
1153	GO:0045814	negative regulation of gene expression, epigenetic	36	7	4.78	0.194	0.78728
1154	GO:0045861	negative regulation of proteolysis	36	7	4.78	0.194	0.78728
1155	GO:0072028	nephron morphogenesis	36	7	4.78	0.194	0.78728
1156	GO:0042327	positive regulation of phosphorylation	584	85	77.61	0.19431	0.78728
1157	GO:0010863	positive regulation of phospholipase C activity	62	11	8.24	0.19436	0.78728
1158	GO:0032941	secretion by tissue	62	11	8.24	0.19436	0.78728
1159	GO:0044259	multicellular organismal macromolecule metabolic process	62	11	8.24	0.19436	0.78728
1160	GO:0048145	regulation of fibroblast proliferation	62	11	8.24	0.19436	0.78728
1161	GO:0048675	axon extension	62	11	8.24	0.19436	0.78728
1162	GO:0090317	negative regulation of intracellular protein transport	62	11	8.24	0.19436	0.78728
1163	GO:0010921	regulation of phosphatase activity	82	14	10.9	0.19451	0.78728
1164	GO:0071103	DNA conformation change	185	29	24.58	0.19456	0.78728
1165	GO:0044267	cellular protein metabolic process	3161	435	420.05	0.19494	0.78728
1166	GO:0006476	protein deacetylation	49	9	6.51	0.19622	0.78728
1167	GO:0032642	regulation of chemokine production	49	9	6.51	0.19622	0.78728
1168	GO:0043065	positive regulation of apoptotic process	419	62	55.68	0.19623	0.78728
1169	GO:0033036	macromolecule localization	1821	254	241.99	0.19674	0.78728
1170	GO:0071453	cellular response to oxygen levels	89	15	11.83	0.19779	0.78728
1171	GO:0072006	nephron development	89	15	11.83	0.19779	0.78728
1172	GO:0001818	negative regulation of cytokine production	130	21	17.28	0.19851	0.78728
1173	GO:0002758	innate immune response-activating signal transduction	130	21	17.28	0.19851	0.78728
1174	GO:0002756	MyD88-independent toll-like receptor signaling pathway	69	12	9.17	0.19956	0.78728
1175	GO:0021510	spinal cord development	69	12	9.17	0.19956	0.78728
1176	GO:0060021	palate development	69	12	9.17	0.19956	0.78728
1177	GO:0030258	lipid modification	144	23	19.14	0.2005	0.78728
1178	GO:0006370	7-methylguanosine mRNA capping	30	6	3.99	0.20066	0.78728
1179	GO:0021517	ventral spinal cord development	30	6	3.99	0.20066	0.78728
1180	GO:0032648	regulation of interferon-beta production	30	6	3.99	0.20066	0.78728
1181	GO:0032722	positive regulation of chemokine production	30	6	3.99	0.20066	0.78728
1182	GO:0042181	ketone biosynthetic process	30	6	3.99	0.20066	0.78728
1183	GO:0046638	positive regulation of alpha-beta T cell differentiation	30	6	3.99	0.20066	0.78728
1184	GO:0090278	negative regulation of peptide hormone secretion	30	6	3.99	0.20066	0.78728
1185	GO:0002791	regulation of peptide secretion	158	25	21	0.2018	0.78728
1186	GO:0042063	gliogenesis	158	25	21	0.2018	0.78728
1187	GO:0090087	regulation of peptide transport	158	25	21	0.2018	0.78728
1188	GO:0032956	regulation of actin cytoskeleton organization	179	28	23.79	0.20278	0.78728
1189	GO:0042886	amide transport	207	32	27.51	0.20279	0.78728
1190	GO:0006641	triglyceride metabolic process	103	17	13.69	0.20282	0.78728
1191	GO:0015833	peptide transport	200	31	26.58	0.20289	0.78728
1192	GO:0007202	activation of phospholipase C activity	56	10	7.44	0.20344	0.78728
1193	GO:0032963	collagen metabolic process	56	10	7.44	0.20344	0.78728
1194	GO:0051705	multi-organism behavior	56	10	7.44	0.20344	0.78728
1195	GO:0006289	nucleotide-excision repair	76	13	10.1	0.2038	0.78728
1196	GO:0090090	negative regulation of canonical Wnt receptor signaling pathway	76	13	10.1	0.2038	0.78728
1197	GO:0010595	positive regulation of endothelial cell migration	43	8	5.71	0.20485	0.78728
1198	GO:0016236	macroautophagy	43	8	5.71	0.20485	0.78728
1199	GO:0001934	positive regulation of protein phosphorylation	572	83	76.01	0.2059	0.78728
1200	GO:0000038	very long-chain fatty acid metabolic process	24	5	3.19	0.20636	0.78728
1201	GO:0002089	lens morphogenesis in camera-type eye	24	5	3.19	0.20636	0.78728
1202	GO:0035020	regulation of Rac protein signal transduction	24	5	3.19	0.20636	0.78728
1203	GO:0046173	polyol biosynthetic process	24	5	3.19	0.20636	0.78728
1204	GO:0051693	actin filament capping	24	5	3.19	0.20636	0.78728
1205	GO:0060119	inner ear receptor cell development	24	5	3.19	0.20636	0.78728
1206	GO:0060334	regulation of interferon-gamma-mediated signaling pathway	24	5	3.19	0.20636	0.78728
1207	GO:0090003	regulation of establishment of protein localization to plasma membrane	24	5	3.19	0.20636	0.78728
1208	GO:0006281	DNA repair	385	57	51.16	0.20646	0.78728
1209	GO:0097285	cell-type specific apoptotic process	271	41	36.01	0.20657	0.78728
1210	GO:0006705	mineralocorticoid biosynthetic process	12	3	1.59	0.20691	0.78728
1211	GO:0006907	pinocytosis	12	3	1.59	0.20691	0.78728
1212	GO:0015939	pantothenate metabolic process	12	3	1.59	0.20691	0.78728
1213	GO:0016226	iron-sulfur cluster assembly	12	3	1.59	0.20691	0.78728
1214	GO:0021884	forebrain neuron development	12	3	1.59	0.20691	0.78728
1215	GO:0031163	metallo-sulfur cluster assembly	12	3	1.59	0.20691	0.78728
1216	GO:0032225	regulation of synaptic transmission, dopaminergic	12	3	1.59	0.20691	0.78728
1217	GO:0032331	negative regulation of chondrocyte differentiation	12	3	1.59	0.20691	0.78728
1218	GO:0032456	endocytic recycling	12	3	1.59	0.20691	0.78728
1219	GO:0032968	positive regulation of transcription elongation from RNA polymerase II promoter	12	3	1.59	0.20691	0.78728
1220	GO:0034616	response to laminar fluid shear stress	12	3	1.59	0.20691	0.78728
1221	GO:0042640	anagen	12	3	1.59	0.20691	0.78728
1222	GO:0043508	negative regulation of JUN kinase activity	12	3	1.59	0.20691	0.78728
1223	GO:0043922	negative regulation by host of viral transcription	12	3	1.59	0.20691	0.78728
1224	GO:0045073	regulation of chemokine biosynthetic process	12	3	1.59	0.20691	0.78728
1225	GO:0045078	positive regulation of interferon-gamma biosynthetic process	12	3	1.59	0.20691	0.78728
1226	GO:0045426	quinone cofactor biosynthetic process	12	3	1.59	0.20691	0.78728
1227	GO:0045624	positive regulation of T-helper cell differentiation	12	3	1.59	0.20691	0.78728
1228	GO:0046339	diacylglycerol metabolic process	12	3	1.59	0.20691	0.78728
1229	GO:0048070	regulation of developmental pigmentation	12	3	1.59	0.20691	0.78728
1230	GO:0060117	auditory receptor cell development	12	3	1.59	0.20691	0.78728
1231	GO:0060306	regulation of membrane repolarization	12	3	1.59	0.20691	0.78728
1232	GO:0060999	positive regulation of dendritic spine development	12	3	1.59	0.20691	0.78728
1233	GO:0072583	clathrin-mediated endocytosis	12	3	1.59	0.20691	0.78728
1234	GO:0086009	membrane repolarization	12	3	1.59	0.20691	0.78728
1235	GO:1901021	positive regulation of calcium ion transmembrane transporter activity	12	3	1.59	0.20691	0.78728
1236	GO:1901663	quinone biosynthetic process	12	3	1.59	0.20691	0.78728
1237	GO:2000272	negative regulation of receptor activity	12	3	1.59	0.20691	0.78728
1238	GO:0001935	endothelial cell proliferation	83	14	11.03	0.20727	0.78728
1239	GO:0002064	epithelial cell development	83	14	11.03	0.20727	0.78728
1240	GO:0008154	actin polymerization or depolymerization	124	20	16.48	0.20759	0.78728
1241	GO:1901137	carbohydrate derivative biosynthetic process	645	93	85.71	0.20878	0.78728
1242	GO:0008637	apoptotic mitochondrial changes	63	11	8.37	0.20915	0.78728
1243	GO:0010970	microtubule-based transport	63	11	8.37	0.20915	0.78728
1244	GO:0043154	negative regulation of cysteine-type endopeptidase activity involved in apoptotic process	63	11	8.37	0.20915	0.78728
1245	GO:1900274	regulation of phospholipase C activity	63	11	8.37	0.20915	0.78728
1246	GO:0018209	peptidyl-serine modification	138	22	18.34	0.2095	0.78728
1247	GO:0001783	B cell apoptotic process	18	4	2.39	0.2097	0.78728
1248	GO:0009310	amine catabolic process	18	4	2.39	0.2097	0.78728
1249	GO:0010823	negative regulation of mitochondrion organization	18	4	2.39	0.2097	0.78728
1250	GO:0030903	notochord development	18	4	2.39	0.2097	0.78728
1251	GO:0031114	regulation of microtubule depolymerization	18	4	2.39	0.2097	0.78728
1252	GO:0032770	positive regulation of monooxygenase activity	18	4	2.39	0.2097	0.78728
1253	GO:0032786	positive regulation of DNA-dependent transcription, elongation	18	4	2.39	0.2097	0.78728
1254	GO:0045671	negative regulation of osteoclast differentiation	18	4	2.39	0.2097	0.78728
1255	GO:0045939	negative regulation of steroid metabolic process	18	4	2.39	0.2097	0.78728
1256	GO:0048339	paraxial mesoderm development	18	4	2.39	0.2097	0.78728
1257	GO:0070059	intrinsic apoptotic signaling pathway in response to endoplasmic reticulum stress	18	4	2.39	0.2097	0.78728
1258	GO:0072525	pyridine-containing compound biosynthetic process	18	4	2.39	0.2097	0.78728
1259	GO:2000649	regulation of sodium ion transmembrane transporter activity	18	4	2.39	0.2097	0.78728
1260	GO:2001234	negative regulation of apoptotic signaling pathway	18	4	2.39	0.2097	0.78728
1261	GO:0042127	regulation of cell proliferation	1156	163	153.62	0.20999	0.78728
1262	GO:0007088	regulation of mitosis	90	15	11.96	0.21013	0.78728
1263	GO:0051783	regulation of nuclear division	90	15	11.96	0.21013	0.78728
1264	GO:0051336	regulation of hydrolase activity	740	106	98.34	0.21145	0.791599
1265	GO:0006357	regulation of transcription from RNA polymerase II promoter	1230	173	163.45	0.21222	0.793854
1266	GO:0035601	protein deacylation	50	9	6.64	0.21308	0.794701
1267	GO:0050807	regulation of synapse organization	50	9	6.64	0.21308	0.794701
1268	GO:0006637	acyl-CoA metabolic process	70	12	9.3	0.21373	0.794701
1269	GO:0035383	thioester metabolic process	70	12	9.3	0.21373	0.794701
1270	GO:0071706	tumor necrosis factor superfamily cytokine production	70	12	9.3	0.21373	0.794701
1271	GO:0021515	cell differentiation in spinal cord	37	7	4.92	0.21379	0.794701
1272	GO:0030199	collagen fibril organization	37	7	4.92	0.21379	0.794701
1273	GO:0045682	regulation of epidermis development	37	7	4.92	0.21379	0.794701
1274	GO:0008360	regulation of cell shape	104	17	13.82	0.21439	0.796306
1275	GO:0009719	response to endogenous stimulus	1055	149	140.2	0.21571	0.80058
1276	GO:0009100	glycoprotein metabolic process	358	53	47.57	0.21643	0.802623
1277	GO:0030522	intracellular receptor mediated signaling pathway	237	36	31.49	0.21699	0.804069
1278	GO:0071346	cellular response to interferon-gamma	77	13	10.23	0.21742	0.805032
1279	GO:0030163	protein catabolic process	524	76	69.63	0.219	0.810249
1280	GO:0003279	cardiac septum development	57	10	7.57	0.21944	0.811237
1281	GO:0035966	response to topologically incorrect protein	139	22	18.47	0.21961	0.811237
1282	GO:0032502	developmental process	4388	598	583.11	0.22021	0.8124
1283	GO:0090288	negative regulation of cellular response to growth factor stimulus	84	14	11.16	0.22039	0.8124
1284	GO:0051090	regulation of sequence-specific DNA binding transcription factor activity	330	49	43.85	0.22044	0.8124
1285	GO:0035967	cellular response to topologically incorrect protein	91	15	12.09	0.22279	0.815675
1286	GO:0002792	negative regulation of peptide secretion	31	6	4.12	0.22288	0.815675
1287	GO:0010907	positive regulation of glucose metabolic process	31	6	4.12	0.22288	0.815675
1288	GO:0032760	positive regulation of tumor necrosis factor production	31	6	4.12	0.22288	0.815675
1289	GO:0042220	response to cocaine	31	6	4.12	0.22288	0.815675
1290	GO:0048048	embryonic eye morphogenesis	31	6	4.12	0.22288	0.815675
1291	GO:0070169	positive regulation of biomineral tissue development	31	6	4.12	0.22288	0.815675
1292	GO:0072529	pyrimidine-containing compound catabolic process	31	6	4.12	0.22288	0.815675
1293	GO:0086036	regulation of cardiac muscle cell membrane potential	31	6	4.12	0.22288	0.815675
1294	GO:0006987	activation of signaling protein activity involved in unfolded protein response	64	11	8.5	0.2244	0.819241
1295	GO:0030512	negative regulation of transforming growth factor beta receptor signaling pathway	64	11	8.5	0.2244	0.819241
1296	GO:0050688	regulation of defense response to virus	64	11	8.5	0.2244	0.819241
1297	GO:0006984	ER-nucleus signaling pathway	98	16	13.02	0.22472	0.819241
1298	GO:0032320	positive regulation of Ras GTPase activity	98	16	13.02	0.22472	0.819241
1299	GO:0043161	proteasomal ubiquitin-dependent protein catabolic process	224	34	29.77	0.22619	0.82299
1300	GO:0070925	organelle assembly	105	17	13.95	0.22626	0.82299
1301	GO:0043085	positive regulation of catalytic activity	904	128	120.13	0.22627	0.82299
1302	GO:0043086	negative regulation of catalytic activity	511	74	67.9	0.22679	0.823361
1303	GO:0051129	negative regulation of cellular component organization	331	49	43.99	0.2271	0.823361
1304	GO:0019048	virus-host interaction	367	54	48.77	0.22802	0.823361
1305	GO:0040007	growth	773	110	102.72	0.22841	0.823361
1306	GO:0051301	cell division	468	68	62.19	0.22889	0.823361
1307	GO:0002790	peptide secretion	189	29	25.12	0.22897	0.823361
1308	GO:0001525	angiogenesis	360	53	47.84	0.22919	0.823361
1309	GO:0010959	regulation of metal ion transport	182	28	24.19	0.22937	0.823361
1310	GO:1901342	regulation of vasculature development	168	26	22.32	0.22995	0.823361
1311	GO:2000027	regulation of organ morphogenesis	147	23	19.53	0.23013	0.823361
1312	GO:0048871	multicellular organismal homeostasis	154	24	20.46	0.23018	0.823361
1313	GO:0001938	positive regulation of endothelial cell proliferation	51	9	6.78	0.23049	0.823361
1314	GO:0009247	glycolipid biosynthetic process	51	9	6.78	0.23049	0.823361
1315	GO:0042490	mechanoreceptor differentiation	51	9	6.78	0.23049	0.823361
1316	GO:0060443	mammary gland morphogenesis	51	9	6.78	0.23049	0.823361
1317	GO:0032940	secretion by cell	686	98	91.16	0.23058	0.823361
1318	GO:0043632	modification-dependent macromolecule catabolic process	389	57	51.69	0.23076	0.823361
1319	GO:0001960	negative regulation of cytokine-mediated signaling pathway	25	5	3.32	0.2318	0.823361
1320	GO:0031055	chromatin remodeling at centromere	25	5	3.32	0.2318	0.823361
1321	GO:0033598	mammary gland epithelial cell proliferation	25	5	3.32	0.2318	0.823361
1322	GO:0043552	positive regulation of phosphatidylinositol 3-kinase activity	25	5	3.32	0.2318	0.823361
1323	GO:0043616	keratinocyte proliferation	25	5	3.32	0.2318	0.823361
1324	GO:0051453	regulation of intracellular pH	25	5	3.32	0.2318	0.823361
1325	GO:0060330	regulation of response to interferon-gamma	25	5	3.32	0.2318	0.823361
1326	GO:0007417	central nervous system development	679	97	90.23	0.23192	0.823361
1327	GO:0030968	endoplasmic reticulum unfolded protein response	85	14	11.3	0.23386	0.823361
1328	GO:0021872	forebrain generation of neurons	38	7	5.05	0.23427	0.823361
1329	GO:0010811	positive regulation of cell-substrate adhesion	58	10	7.71	0.23592	0.823361
1330	GO:0051241	negative regulation of multicellular organismal process	354	52	47.04	0.23694	0.823361
1331	GO:0001933	negative regulation of protein phosphorylation	197	30	26.18	0.23736	0.823361
1332	GO:0008285	negative regulation of cell proliferation	513	74	68.17	0.23774	0.823361
1333	GO:1901135	carbohydrate derivative metabolic process	1311	183	174.21	0.23825	0.823361
1334	GO:0006354	DNA-dependent transcription, elongation	106	17	14.09	0.23841	0.823361
1335	GO:0042455	ribonucleoside biosynthetic process	106	17	14.09	0.23841	0.823361
1336	GO:0051345	positive regulation of hydrolase activity	448	65	59.53	0.23863	0.823361
1337	GO:0048706	embryonic skeletal system development	113	18	15.02	0.23925	0.823361
1338	GO:0001961	positive regulation of cytokine-mediated signaling pathway	19	4	2.52	0.23968	0.823361
1339	GO:0002065	columnar/cuboidal epithelial cell differentiation	19	4	2.52	0.23968	0.823361
1340	GO:0006297	nucleotide-excision repair, DNA gap filling	19	4	2.52	0.23968	0.823361
1341	GO:0006586	indolalkylamine metabolic process	19	4	2.52	0.23968	0.823361
1342	GO:0006700	C21-steroid hormone biosynthetic process	19	4	2.52	0.23968	0.823361
1343	GO:0008089	anterograde axon cargo transport	19	4	2.52	0.23968	0.823361
1344	GO:0009074	aromatic amino acid family catabolic process	19	4	2.52	0.23968	0.823361
1345	GO:0015800	acidic amino acid transport	19	4	2.52	0.23968	0.823361
1346	GO:0033631	cell-cell adhesion mediated by integrin	19	4	2.52	0.23968	0.823361
1347	GO:0045736	negative regulation of cyclin-dependent protein kinase activity	19	4	2.52	0.23968	0.823361
1348	GO:0046902	regulation of mitochondrial membrane permeability	19	4	2.52	0.23968	0.823361
1349	GO:0050996	positive regulation of lipid catabolic process	19	4	2.52	0.23968	0.823361
1350	GO:0090181	regulation of cholesterol metabolic process	19	4	2.52	0.23968	0.823361
1351	GO:0090190	positive regulation of branching involved in ureteric bud morphogenesis	19	4	2.52	0.23968	0.823361
1352	GO:0097035	regulation of membrane lipid distribution	19	4	2.52	0.23968	0.823361
1353	GO:0008016	regulation of heart contraction	120	19	15.95	0.23985	0.823361
1354	GO:0000723	telomere maintenance	65	11	8.64	0.24008	0.823361
1355	GO:0009150	purine ribonucleotide metabolic process	637	91	84.65	0.2402	0.823361
1356	GO:0030278	regulation of ossification	155	24	20.6	0.24023	0.823361
1357	GO:0045333	cellular respiration	148	23	19.67	0.24042	0.823361
1358	GO:0048863	stem cell differentiation	141	22	18.74	0.2405	0.823361
1359	GO:0009991	response to extracellular stimulus	290	43	38.54	0.24092	0.823361
1360	GO:0034220	ion transmembrane transport	290	43	38.54	0.24092	0.823361
1361	GO:0006885	regulation of pH	45	8	5.98	0.24242	0.823361
1362	GO:0008630	intrinsic apoptotic signaling pathway in response to DNA damage	45	8	5.98	0.24242	0.823361
1363	GO:0017156	calcium ion-dependent exocytosis	45	8	5.98	0.24242	0.823361
1364	GO:0045913	positive regulation of carbohydrate metabolic process	45	8	5.98	0.24242	0.823361
1365	GO:0048010	vascular endothelial growth factor receptor signaling pathway	45	8	5.98	0.24242	0.823361
1366	GO:0043269	regulation of ion transport	276	41	36.68	0.24326	0.823361
1367	GO:0007589	body fluid secretion	72	12	9.57	0.24329	0.823361
1368	GO:0032069	regulation of nuclease activity	72	12	9.57	0.24329	0.823361
1369	GO:0001573	ganglioside metabolic process	13	3	1.73	0.24414	0.823361
1370	GO:0001833	inner cell mass cell proliferation	13	3	1.73	0.24414	0.823361
1371	GO:0007076	mitotic chromosome condensation	13	3	1.73	0.24414	0.823361
1372	GO:0008212	mineralocorticoid metabolic process	13	3	1.73	0.24414	0.823361
1373	GO:0008340	determination of adult lifespan	13	3	1.73	0.24414	0.823361
1374	GO:0009070	serine family amino acid biosynthetic process	13	3	1.73	0.24414	0.823361
1375	GO:0010591	regulation of lamellipodium assembly	13	3	1.73	0.24414	0.823361
1376	GO:0010719	negative regulation of epithelial to mesenchymal transition	13	3	1.73	0.24414	0.823361
1377	GO:0010800	positive regulation of peptidyl-threonine phosphorylation	13	3	1.73	0.24414	0.823361
1378	GO:0010885	regulation of cholesterol storage	13	3	1.73	0.24414	0.823361
1379	GO:0016558	protein import into peroxisome matrix	13	3	1.73	0.24414	0.823361
1380	GO:0019627	urea metabolic process	13	3	1.73	0.24414	0.823361
1381	GO:0030826	regulation of cGMP biosynthetic process	13	3	1.73	0.24414	0.823361
1382	GO:0031062	positive regulation of histone methylation	13	3	1.73	0.24414	0.823361
1383	GO:0031954	positive regulation of protein autophosphorylation	13	3	1.73	0.24414	0.823361
1384	GO:0032793	positive regulation of CREB transcription factor activity	13	3	1.73	0.24414	0.823361
1385	GO:0033632	regulation of cell-cell adhesion mediated by integrin	13	3	1.73	0.24414	0.823361
1386	GO:0042033	chemokine biosynthetic process	13	3	1.73	0.24414	0.823361
1387	GO:0045064	T-helper 2 cell differentiation	13	3	1.73	0.24414	0.823361
1388	GO:0046112	nucleobase biosynthetic process	13	3	1.73	0.24414	0.823361
1389	GO:0046341	CDP-diacylglycerol metabolic process	13	3	1.73	0.24414	0.823361
1390	GO:0051000	positive regulation of nitric-oxide synthase activity	13	3	1.73	0.24414	0.823361
1391	GO:0051187	cofactor catabolic process	13	3	1.73	0.24414	0.823361
1392	GO:0060037	pharyngeal system development	13	3	1.73	0.24414	0.823361
1393	GO:0060065	uterus development	13	3	1.73	0.24414	0.823361
1394	GO:0060260	regulation of transcription initiation from RNA polymerase II promoter	13	3	1.73	0.24414	0.823361
1395	GO:0060976	coronary vasculature development	13	3	1.73	0.24414	0.823361
1396	GO:0070633	transepithelial transport	13	3	1.73	0.24414	0.823361
1397	GO:0071364	cellular response to epidermal growth factor stimulus	13	3	1.73	0.24414	0.823361
1398	GO:0072111	cell proliferation involved in kidney development	13	3	1.73	0.24414	0.823361
1399	GO:0042326	negative regulation of phosphorylation	212	32	28.17	0.24462	0.823361
1400	GO:0006928	cellular component movement	1195	167	158.8	0.24491	0.823361
1401	GO:0046903	secretion	784	111	104.18	0.24507	0.823361
1402	GO:0033559	unsaturated fatty acid metabolic process	79	13	10.5	0.24576	0.823361
1403	GO:0048524	positive regulation of viral reproduction	79	13	10.5	0.24576	0.823361
1404	GO:0002762	negative regulation of myeloid leukocyte differentiation	32	6	4.25	0.24586	0.823361
1405	GO:0003338	metanephros morphogenesis	32	6	4.25	0.24586	0.823361
1406	GO:0006342	chromatin silencing	32	6	4.25	0.24586	0.823361
1407	GO:0009262	deoxyribonucleotide metabolic process	32	6	4.25	0.24586	0.823361
1408	GO:0032608	interferon-beta production	32	6	4.25	0.24586	0.823361
1409	GO:0051353	positive regulation of oxidoreductase activity	32	6	4.25	0.24586	0.823361
1410	GO:0071230	cellular response to amino acid stimulus	32	6	4.25	0.24586	0.823361
1411	GO:0072088	nephron epithelium morphogenesis	32	6	4.25	0.24586	0.823361
1412	GO:0072332	intrinsic apoptotic signaling pathway by p53 class mediator	32	6	4.25	0.24586	0.823361
1413	GO:2000756	regulation of peptidyl-lysine acetylation	32	6	4.25	0.24586	0.823361
1414	GO:0071496	cellular response to external stimulus	191	29	25.38	0.24717	0.827163
1415	GO:0034620	cellular response to unfolded protein	86	14	11.43	0.24764	0.827565
1416	GO:0042542	response to hydrogen peroxide	86	14	11.43	0.24764	0.827565
1417	GO:0006383	transcription from RNA polymerase III promoter	52	9	6.91	0.2484	0.827767
1418	GO:0032273	positive regulation of protein polymerization	52	9	6.91	0.2484	0.827767
1419	GO:0045665	negative regulation of neuron differentiation	52	9	6.91	0.2484	0.827767
1420	GO:1901879	regulation of protein depolymerization	52	9	6.91	0.2484	0.827767
1421	GO:0010639	negative regulation of organelle organization	170	26	22.59	0.24934	0.830314
1422	GO:0001655	urogenital system development	284	42	37.74	0.24965	0.830758
1423	GO:0032147	activation of protein kinase activity	234	35	31.1	0.25014	0.830758
1424	GO:0006366	transcription from RNA polymerase II promoter	1425	198	189.36	0.25016	0.830758
1425	GO:0090276	regulation of peptide hormone secretion	156	24	20.73	0.25047	0.830758
1426	GO:1901214	regulation of neuron death	156	24	20.73	0.25047	0.830758
1427	GO:0032271	regulation of protein polymerization	107	17	14.22	0.25081	0.830758
1428	GO:0031214	biomineral tissue development	114	18	15.15	0.25128	0.830758
1429	GO:0071702	organic substance transport	1921	265	255.27	0.25128	0.830758
1430	GO:0048015	phosphatidylinositol-mediated signaling	135	21	17.94	0.25148	0.830758
1431	GO:0048017	inositol lipid-mediated signaling	135	21	17.94	0.25148	0.830758
1432	GO:0006665	sphingolipid metabolic process	121	19	16.08	0.25152	0.830758
1433	GO:0043414	macromolecule methylation	128	20	17.01	0.25158	0.830758
1434	GO:0032870	cellular response to hormone stimulus	378	55	50.23	0.25278	0.832562
1435	GO:0001952	regulation of cell-matrix adhesion	59	10	7.84	0.25283	0.832562
1436	GO:0071322	cellular response to carbohydrate stimulus	59	10	7.84	0.25283	0.832562
1437	GO:1901607	alpha-amino acid biosynthetic process	59	10	7.84	0.25283	0.832562
1438	GO:0016477	cell migration	837	118	111.23	0.25302	0.832608
1439	GO:0051603	proteolysis involved in cellular protein catabolic process	407	59	54.08	0.25336	0.833148
1440	GO:0051276	chromosome organization	691	98	91.82	0.25482	0.837367
1441	GO:0030032	lamellipodium assembly	39	7	5.18	0.25537	0.83743
1442	GO:0045670	regulation of osteoclast differentiation	39	7	5.18	0.25537	0.83743
1443	GO:0048639	positive regulation of developmental growth	39	7	5.18	0.25537	0.83743
1444	GO:0032075	positive regulation of nuclease activity	66	11	8.77	0.25615	0.838119
1445	GO:0032200	telomere organization	66	11	8.77	0.25615	0.838119
1446	GO:0030072	peptide hormone secretion	185	28	24.58	0.25747	0.838119
1447	GO:0019941	modification-dependent protein catabolic process	386	56	51.29	0.25792	0.838119
1448	GO:0032720	negative regulation of tumor necrosis factor production	26	5	3.46	0.25806	0.838119
1449	GO:0034121	regulation of toll-like receptor signaling pathway	26	5	3.46	0.25806	0.838119
1450	GO:0035329	hippo signaling cascade	26	5	3.46	0.25806	0.838119
1451	GO:0043489	RNA stabilization	26	5	3.46	0.25806	0.838119
1452	GO:0045494	photoreceptor cell maintenance	26	5	3.46	0.25806	0.838119
1453	GO:0046850	regulation of bone remodeling	26	5	3.46	0.25806	0.838119
1454	GO:0048255	mRNA stabilization	26	5	3.46	0.25806	0.838119
1455	GO:0051893	regulation of focal adhesion assembly	26	5	3.46	0.25806	0.838119
1456	GO:0072273	metanephric nephron morphogenesis	26	5	3.46	0.25806	0.838119
1457	GO:0090109	regulation of cell-substrate junction assembly	26	5	3.46	0.25806	0.838119
1458	GO:0008033	tRNA processing	73	12	9.7	0.25861	0.838731
1459	GO:0032387	negative regulation of intracellular transport	73	12	9.7	0.25861	0.838731
1460	GO:0006325	chromatin organization	524	75	69.63	0.25878	0.838731
1461	GO:0030073	insulin secretion	164	25	21.79	0.26011	0.842348
1462	GO:0010517	regulation of phospholipase activity	80	13	10.63	0.26043	0.842348
1463	GO:2000242	negative regulation of reproductive process	80	13	10.63	0.26043	0.842348
1464	GO:0043547	positive regulation of GTPase activity	150	23	19.93	0.26158	0.842888
1465	GO:0009267	cellular response to starvation	87	14	11.56	0.26173	0.842888
1466	GO:0034968	histone lysine methylation	46	8	6.11	0.26201	0.842888
1467	GO:0043149	stress fiber assembly	46	8	6.11	0.26201	0.842888
1468	GO:0048844	artery morphogenesis	46	8	6.11	0.26201	0.842888
1469	GO:0061097	regulation of protein tyrosine kinase activity	46	8	6.11	0.26201	0.842888
1470	GO:0006470	protein dephosphorylation	143	22	19	0.2622	0.842888
1471	GO:0048736	appendage development	143	22	19	0.2622	0.842888
1472	GO:0060173	limb development	143	22	19	0.2622	0.842888
1473	GO:0030308	negative regulation of cell growth	136	21	18.07	0.26272	0.843986
1474	GO:0006664	glycolipid metabolic process	101	16	13.42	0.26318	0.84489
1475	GO:0030099	myeloid cell differentiation	243	36	32.29	0.26577	0.852626
1476	GO:0002200	somatic diversification of immune receptors	53	9	7.04	0.26675	0.854611
1477	GO:0032602	chemokine production	53	9	7.04	0.26675	0.854611
1478	GO:0008088	axon cargo transport	33	6	4.39	0.26948	0.854666
1479	GO:0030520	intracellular estrogen receptor signaling pathway	33	6	4.39	0.26948	0.854666
1480	GO:0045840	positive regulation of mitosis	33	6	4.39	0.26948	0.854666
1481	GO:0051785	positive regulation of nuclear division	33	6	4.39	0.26948	0.854666
1482	GO:0051970	negative regulation of transmission of nerve impulse	33	6	4.39	0.26948	0.854666
1483	GO:0060393	regulation of pathway-restricted SMAD protein phosphorylation	33	6	4.39	0.26948	0.854666
1484	GO:0016571	histone methylation	60	10	7.97	0.27015	0.854666
1485	GO:0045638	negative regulation of myeloid cell differentiation	60	10	7.97	0.27015	0.854666
1486	GO:0000726	non-recombinational repair	20	4	2.66	0.27056	0.854666
1487	GO:0001963	synaptic transmission, dopaminergic	20	4	2.66	0.27056	0.854666
1488	GO:0007220	Notch receptor processing	20	4	2.66	0.27056	0.854666
1489	GO:0010799	regulation of peptidyl-threonine phosphorylation	20	4	2.66	0.27056	0.854666
1490	GO:0014009	glial cell proliferation	20	4	2.66	0.27056	0.854666
1491	GO:0032673	regulation of interleukin-4 production	20	4	2.66	0.27056	0.854666
1492	GO:0032757	positive regulation of interleukin-8 production	20	4	2.66	0.27056	0.854666
1493	GO:0033280	response to vitamin D	20	4	2.66	0.27056	0.854666
1494	GO:0043574	peroxisomal transport	20	4	2.66	0.27056	0.854666
1495	GO:0043921	modulation by host of viral transcription	20	4	2.66	0.27056	0.854666
1496	GO:0046132	pyrimidine ribonucleoside biosynthetic process	20	4	2.66	0.27056	0.854666
1497	GO:0052472	modulation by host of symbiont transcription	20	4	2.66	0.27056	0.854666
1498	GO:0060760	positive regulation of response to cytokine stimulus	20	4	2.66	0.27056	0.854666
1499	GO:0097305	response to alcohol	215	32	28.57	0.27141	0.856366
1500	GO:0006022	aminoglycan metabolic process	158	24	21	0.27146	0.856366
1501	GO:0007423	sensory organ development	439	63	58.34	0.27255	0.858367
1502	GO:0042990	regulation of transcription factor import into nucleus	67	11	8.9	0.27257	0.858367
1503	GO:0032970	regulation of actin filament-based process	208	31	27.64	0.27281	0.858367
1504	GO:0070647	protein modification by small protein conjugation or removal	636	90	84.52	0.27282	0.858367
1505	GO:0006368	transcription elongation from RNA polymerase II promoter	74	12	9.83	0.27426	0.858903
1506	GO:0007219	Notch signaling pathway	130	20	17.28	0.27488	0.858903
1507	GO:0007623	circadian rhythm	81	13	10.76	0.27539	0.858903
1508	GO:0008063	Toll signaling pathway	81	13	10.76	0.27539	0.858903
1509	GO:0050905	neuromuscular process	81	13	10.76	0.27539	0.858903
1510	GO:0051251	positive regulation of lymphocyte activation	194	29	25.78	0.27558	0.858903
1511	GO:0034142	toll-like receptor 4 signaling pathway	88	14	11.69	0.27609	0.858903
1512	GO:0000165	MAPK cascade	527	75	70.03	0.27621	0.858903
1513	GO:0009108	coenzyme biosynthetic process	102	16	13.55	0.2765	0.858903
1514	GO:0003281	ventricular septum development	40	7	5.32	0.27698	0.858903
1515	GO:0006220	pyrimidine nucleotide metabolic process	40	7	5.32	0.27698	0.858903
1516	GO:0010676	positive regulation of cellular carbohydrate metabolic process	40	7	5.32	0.27698	0.858903
1517	GO:0071695	anatomical structure maturation	40	7	5.32	0.27698	0.858903
1518	GO:0006790	sulfur compound metabolic process	230	34	30.56	0.27745	0.858903
1519	GO:0030155	regulation of cell adhesion	266	39	35.35	0.2779	0.858903
1520	GO:0070727	cellular macromolecule localization	953	133	126.64	0.27898	0.858903
1521	GO:0045088	regulation of innate immune response	223	33	29.63	0.27902	0.858903
1522	GO:0046700	heterocycle catabolic process	806	113	107.11	0.27961	0.858903
1523	GO:0045597	positive regulation of cell differentiation	484	69	64.32	0.28083	0.858903
1524	GO:0043405	regulation of MAP kinase activity	252	37	33.49	0.28127	0.858903
1525	GO:0048284	organelle fusion	47	8	6.25	0.28205	0.858903
1526	GO:0001977	renal system process involved in regulation of blood volume	14	3	1.86	0.28229	0.858903
1527	GO:0002686	negative regulation of leukocyte migration	14	3	1.86	0.28229	0.858903
1528	GO:0003283	atrial septum development	14	3	1.86	0.28229	0.858903
1529	GO:0006349	regulation of gene expression by genetic imprinting	14	3	1.86	0.28229	0.858903
1530	GO:0006525	arginine metabolic process	14	3	1.86	0.28229	0.858903
1531	GO:0006568	tryptophan metabolic process	14	3	1.86	0.28229	0.858903
1532	GO:0006684	sphingomyelin metabolic process	14	3	1.86	0.28229	0.858903
1533	GO:0006978	DNA damage response, signal transduction by p53 class mediator resulting in transcription of p21 class mediator	14	3	1.86	0.28229	0.858903
1534	GO:0009071	serine family amino acid catabolic process	14	3	1.86	0.28229	0.858903
1535	GO:0009219	pyrimidine deoxyribonucleotide metabolic process	14	3	1.86	0.28229	0.858903
1536	GO:0010878	cholesterol storage	14	3	1.86	0.28229	0.858903
1537	GO:0019321	pentose metabolic process	14	3	1.86	0.28229	0.858903
1538	GO:0031293	membrane protein intracellular domain proteolysis	14	3	1.86	0.28229	0.858903
1539	GO:0032314	regulation of Rac GTPase activity	14	3	1.86	0.28229	0.858903
1540	GO:0033032	regulation of myeloid cell apoptotic process	14	3	1.86	0.28229	0.858903
1541	GO:0033599	regulation of mammary gland epithelial cell proliferation	14	3	1.86	0.28229	0.858903
1542	GO:0042149	cellular response to glucose starvation	14	3	1.86	0.28229	0.858903
1543	GO:0042634	regulation of hair cycle	14	3	1.86	0.28229	0.858903
1544	GO:0048368	lateral mesoderm development	14	3	1.86	0.28229	0.858903
1545	GO:0060008	Sertoli cell differentiation	14	3	1.86	0.28229	0.858903
1546	GO:0061099	negative regulation of protein tyrosine kinase activity	14	3	1.86	0.28229	0.858903
1547	GO:0070498	interleukin-1-mediated signaling pathway	14	3	1.86	0.28229	0.858903
1548	GO:0071295	cellular response to vitamin	14	3	1.86	0.28229	0.858903
1549	GO:0071391	cellular response to estrogen stimulus	14	3	1.86	0.28229	0.858903
1550	GO:0071526	semaphorin-plexin signaling pathway	14	3	1.86	0.28229	0.858903
1551	GO:0071941	nitrogen cycle metabolic process	14	3	1.86	0.28229	0.858903
1552	GO:0072079	nephron tubule formation	14	3	1.86	0.28229	0.858903
1553	GO:0072189	ureter development	14	3	1.86	0.28229	0.858903
1554	GO:0090208	positive regulation of triglyceride metabolic process	14	3	1.86	0.28229	0.858903
1555	GO:2000193	positive regulation of fatty acid transport	14	3	1.86	0.28229	0.858903
1556	GO:0071705	nitrogen compound transport	550	78	73.09	0.2826	0.858903
1557	GO:0006163	purine nucleotide metabolic process	682	96	90.63	0.28369	0.858903
1558	GO:0045927	positive regulation of growth	145	22	19.27	0.28462	0.858903
1559	GO:0042592	homeostatic process	1220	169	162.12	0.28474	0.858903
1560	GO:0009394	2'-deoxyribonucleotide metabolic process	27	5	3.59	0.28497	0.858903
1561	GO:0010822	positive regulation of mitochondrion organization	27	5	3.59	0.28497	0.858903
1562	GO:0030641	regulation of cellular pH	27	5	3.59	0.28497	0.858903
1563	GO:0030835	negative regulation of actin filament depolymerization	27	5	3.59	0.28497	0.858903
1564	GO:0034394	protein localization to cell surface	27	5	3.59	0.28497	0.858903
1565	GO:0043486	histone exchange	27	5	3.59	0.28497	0.858903
1566	GO:0043647	inositol phosphate metabolic process	27	5	3.59	0.28497	0.858903
1567	GO:0045600	positive regulation of fat cell differentiation	27	5	3.59	0.28497	0.858903
1568	GO:0045739	positive regulation of DNA repair	27	5	3.59	0.28497	0.858903
1569	GO:0048640	negative regulation of developmental growth	27	5	3.59	0.28497	0.858903
1570	GO:0051489	regulation of filopodium assembly	27	5	3.59	0.28497	0.858903
1571	GO:0042398	cellular modified amino acid biosynthetic process	54	9	7.18	0.28549	0.859376
1572	GO:0050803	regulation of synapse structure and activity	54	9	7.18	0.28549	0.859376
1573	GO:0046165	alcohol biosynthetic process	131	20	17.41	0.28681	0.8628
1574	GO:0030100	regulation of endocytosis	124	19	16.48	0.28779	0.864709
1575	GO:0006119	oxidative phosphorylation	61	10	8.11	0.28781	0.864709
1576	GO:0048771	tissue remodeling	117	18	15.55	0.28868	0.866773
1577	GO:0007229	integrin-mediated signaling pathway	68	11	9.04	0.28931	0.866854
1578	GO:0042991	transcription factor import into nucleus	68	11	9.04	0.28931	0.866854
1579	GO:0046632	alpha-beta T cell differentiation	68	11	9.04	0.28931	0.866854
1580	GO:0042594	response to starvation	110	17	14.62	0.28944	0.866854
1581	GO:0043409	negative regulation of MAPK cascade	103	16	13.69	0.29006	0.868162
1582	GO:0007612	learning	89	14	11.83	0.2907	0.86843
1583	GO:0017015	regulation of transforming growth factor beta receptor signaling pathway	89	14	11.83	0.2907	0.86843
1584	GO:0071901	negative regulation of protein serine/threonine kinase activity	89	14	11.83	0.2907	0.86843
1585	GO:0009101	glycoprotein biosynthetic process	311	45	41.33	0.29122	0.869434
1586	GO:0051216	cartilage development	167	25	22.19	0.29156	0.869859
1587	GO:0034504	protein localization to nucleus	246	36	32.69	0.29173	0.869859
1588	GO:0006974	response to DNA damage stimulus	603	85	80.13	0.29272	0.871103
1589	GO:0071407	cellular response to organic cyclic compound	160	24	21.26	0.29309	0.871103
1590	GO:0007031	peroxisome organization	34	6	4.52	0.29362	0.871103
1591	GO:0022406	membrane docking	34	6	4.52	0.29362	0.871103
1592	GO:0034508	centromere complex assembly	34	6	4.52	0.29362	0.871103
1593	GO:0072676	lymphocyte migration	34	6	4.52	0.29362	0.871103
1594	GO:0090130	tissue migration	34	6	4.52	0.29362	0.871103
1595	GO:2001257	regulation of cation channel activity	34	6	4.52	0.29362	0.871103
1596	GO:0033993	response to lipid	530	75	70.43	0.29412	0.87204
1597	GO:0009887	organ morphogenesis	802	112	106.57	0.29604	0.876664
1598	GO:0000279	M phase	523	74	69.5	0.29605	0.876664
1599	GO:0019538	protein metabolic process	3815	517	506.96	0.29652	0.877506
1600	GO:0032259	methylation	139	21	18.47	0.29752	0.878091
1601	GO:0006986	response to unfolded protein	132	20	17.54	0.29892	0.878091
1602	GO:0001755	neural crest cell migration	41	7	5.45	0.29904	0.878091
1603	GO:0031577	spindle checkpoint	41	7	5.45	0.29904	0.878091
1604	GO:0070227	lymphocyte apoptotic process	41	7	5.45	0.29904	0.878091
1605	GO:0072210	metanephric nephron development	41	7	5.45	0.29904	0.878091
1606	GO:0001558	regulation of cell growth	283	41	37.61	0.2991	0.878091
1607	GO:0014070	response to organic cyclic compound	509	72	67.64	0.29997	0.878091
1608	GO:0043408	regulation of MAPK cascade	458	65	60.86	0.30123	0.878091
1609	GO:0048878	chemical homeostasis	862	120	114.55	0.30123	0.878091
1610	GO:0000718	nucleotide-excision repair, DNA damage removal	21	4	2.79	0.30207	0.878091
1611	GO:0001782	B cell homeostasis	21	4	2.79	0.30207	0.878091
1612	GO:0006111	regulation of gluconeogenesis	21	4	2.79	0.30207	0.878091
1613	GO:0007620	copulation	21	4	2.79	0.30207	0.878091
1614	GO:0009220	pyrimidine ribonucleotide biosynthetic process	21	4	2.79	0.30207	0.878091
1615	GO:0015697	quaternary ammonium group transport	21	4	2.79	0.30207	0.878091
1616	GO:0032965	regulation of collagen biosynthetic process	21	4	2.79	0.30207	0.878091
1617	GO:0043276	anoikis	21	4	2.79	0.30207	0.878091
1618	GO:0043278	response to morphine	21	4	2.79	0.30207	0.878091
1619	GO:0043330	response to exogenous dsRNA	21	4	2.79	0.30207	0.878091
1620	GO:0044349	DNA excision	21	4	2.79	0.30207	0.878091
1621	GO:0045022	early endosome to late endosome transport	21	4	2.79	0.30207	0.878091
1622	GO:0046135	pyrimidine nucleoside catabolic process	21	4	2.79	0.30207	0.878091
1623	GO:0051293	establishment of spindle localization	21	4	2.79	0.30207	0.878091
1624	GO:0052312	modulation of transcription in other organism involved in symbiotic interaction	21	4	2.79	0.30207	0.878091
1625	GO:0090103	cochlea morphogenesis	21	4	2.79	0.30207	0.878091
1626	GO:0051093	negative regulation of developmental process	546	77	72.56	0.30229	0.878091
1627	GO:0033157	regulation of intracellular protein transport	168	25	22.32	0.30234	0.878091
1628	GO:0002562	somatic diversification of immune receptors via germline recombination within a single locus	48	8	6.38	0.30247	0.878091
1629	GO:0006418	tRNA aminoacylation for protein translation	48	8	6.38	0.30247	0.878091
1630	GO:0016444	somatic cell DNA recombination	48	8	6.38	0.30247	0.878091
1631	GO:2000045	regulation of G1/S transition of mitotic cell cycle	104	16	13.82	0.30381	0.88144
1632	GO:0046467	membrane lipid biosynthetic process	97	15	12.89	0.30476	0.882602
1633	GO:0048870	cell motility	907	126	120.53	0.30477	0.882602
1634	GO:0051674	localization of cell	907	126	120.53	0.30477	0.882602
1635	GO:0051896	regulation of protein kinase B signaling cascade	90	14	11.96	0.30554	0.883778
1636	GO:0030148	sphingolipid biosynthetic process	62	10	8.24	0.30578	0.883778
1637	GO:0042058	regulation of epidermal growth factor receptor signaling pathway	62	10	8.24	0.30578	0.883778
1638	GO:0002831	regulation of response to biotic stimulus	83	13	11.03	0.30611	0.883778
1639	GO:0043902	positive regulation of multi-organism process	83	13	11.03	0.30611	0.883778
1640	GO:0010562	positive regulation of phosphorus metabolic process	657	92	87.31	0.30735	0.886277
1641	GO:0045937	positive regulation of phosphate metabolic process	657	92	87.31	0.30735	0.886277
1642	GO:0072521	purine-containing compound metabolic process	716	100	95.15	0.30811	0.887927
1643	GO:1900180	regulation of protein localization to nucleus	133	20	17.67	0.31118	0.892962
1644	GO:1901361	organic cyclic compound catabolic process	842	117	111.89	0.31166	0.892962
1645	GO:0007157	heterophilic cell-cell adhesion	28	5	3.72	0.31238	0.892962
1646	GO:0007212	dopamine receptor signaling pathway	28	5	3.72	0.31238	0.892962
1647	GO:0009072	aromatic amino acid family metabolic process	28	5	3.72	0.31238	0.892962
1648	GO:0014014	negative regulation of gliogenesis	28	5	3.72	0.31238	0.892962
1649	GO:0021988	olfactory lobe development	28	5	3.72	0.31238	0.892962
1650	GO:0022408	negative regulation of cell-cell adhesion	28	5	3.72	0.31238	0.892962
1651	GO:0032856	activation of Ras GTPase activity	28	5	3.72	0.31238	0.892962
1652	GO:0086001	regulation of cardiac muscle cell action potential	28	5	3.72	0.31238	0.892962
1653	GO:0008104	protein localization	1561	214	207.44	0.31379	0.892962
1654	GO:0048568	embryonic organ development	343	49	45.58	0.31395	0.892962
1655	GO:0010627	regulation of intracellular protein kinase cascade	695	97	92.36	0.31398	0.892962
1656	GO:0048839	inner ear development	162	24	21.53	0.31529	0.892962
1657	GO:0003001	generation of a signal involved in cell-cell signaling	336	48	44.65	0.3162	0.892962
1658	GO:0023061	signal release	336	48	44.65	0.3162	0.892962
1659	GO:0048598	embryonic morphogenesis	497	70	66.04	0.31677	0.892962
1660	GO:0045765	regulation of angiogenesis	155	23	20.6	0.31735	0.892962
1661	GO:0006511	ubiquitin-dependent protein catabolic process	380	54	50.5	0.31777	0.892962
1662	GO:0007595	lactation	35	6	4.65	0.31817	0.892962
1663	GO:0007618	mating	35	6	4.65	0.31817	0.892962
1664	GO:0030837	negative regulation of actin filament polymerization	35	6	4.65	0.31817	0.892962
1665	GO:0030890	positive regulation of B cell proliferation	35	6	4.65	0.31817	0.892962
1666	GO:0031058	positive regulation of histone modification	35	6	4.65	0.31817	0.892962
1667	GO:0034644	cellular response to UV	35	6	4.65	0.31817	0.892962
1668	GO:0048566	embryonic digestive tract development	35	6	4.65	0.31817	0.892962
1669	GO:0048701	embryonic cranial skeleton morphogenesis	35	6	4.65	0.31817	0.892962
1670	GO:0072528	pyrimidine-containing compound biosynthetic process	35	6	4.65	0.31817	0.892962
1671	GO:0010740	positive regulation of intracellular protein kinase cascade	490	69	65.11	0.31894	0.892962
1672	GO:0006275	regulation of DNA replication	98	15	13.02	0.31923	0.892962
1673	GO:0006887	exocytosis	271	39	36.01	0.32048	0.892962
1674	GO:0048732	gland development	271	39	36.01	0.32048	0.892962
1675	GO:0043279	response to alkaloid	91	14	12.09	0.32059	0.892962
1676	GO:0003215	cardiac right ventricle morphogenesis	15	3	1.99	0.32089	0.892962
1677	GO:0003309	type B pancreatic cell differentiation	15	3	1.99	0.32089	0.892962
1678	GO:0006085	acetyl-CoA biosynthetic process	15	3	1.99	0.32089	0.892962
1679	GO:0009068	aspartate family amino acid catabolic process	15	3	1.99	0.32089	0.892962
1680	GO:0014046	dopamine secretion	15	3	1.99	0.32089	0.892962
1681	GO:0014059	regulation of dopamine secretion	15	3	1.99	0.32089	0.892962
1682	GO:0032897	negative regulation of viral transcription	15	3	1.99	0.32089	0.892962
1683	GO:0035725	sodium ion transmembrane transport	15	3	1.99	0.32089	0.892962
1684	GO:0036303	lymph vessel morphogenesis	15	3	1.99	0.32089	0.892962
1685	GO:0040001	establishment of mitotic spindle localization	15	3	1.99	0.32089	0.892962
1686	GO:0043101	purine-containing compound salvage	15	3	1.99	0.32089	0.892962
1687	GO:0046685	response to arsenic-containing substance	15	3	1.99	0.32089	0.892962
1688	GO:0048486	parasympathetic nervous system development	15	3	1.99	0.32089	0.892962
1689	GO:0050755	chemokine metabolic process	15	3	1.99	0.32089	0.892962
1690	GO:0071285	cellular response to lithium ion	15	3	1.99	0.32089	0.892962
1691	GO:0072075	metanephric mesenchyme development	15	3	1.99	0.32089	0.892962
1692	GO:0072202	cell differentiation involved in metanephros development	15	3	1.99	0.32089	0.892962
1693	GO:0090178	regulation of establishment of planar polarity involved in neural tube closure	15	3	1.99	0.32089	0.892962
1694	GO:0090179	planar cell polarity pathway involved in neural tube closure	15	3	1.99	0.32089	0.892962
1695	GO:1901661	quinone metabolic process	15	3	1.99	0.32089	0.892962
1696	GO:2000142	regulation of DNA-dependent transcription, initiation	15	3	1.99	0.32089	0.892962
1697	GO:0006305	DNA alkylation	42	7	5.58	0.32145	0.892962
1698	GO:0006306	DNA methylation	42	7	5.58	0.32145	0.892962
1699	GO:0034109	homotypic cell-cell adhesion	42	7	5.58	0.32145	0.892962
1700	GO:0043123	positive regulation of I-kappaB kinase/NF-kappaB cascade	141	21	18.74	0.32151	0.892962
1701	GO:0000079	regulation of cyclin-dependent protein kinase activity	84	13	11.16	0.32181	0.892962
1702	GO:0001656	metanephros development	84	13	11.16	0.32181	0.892962
1703	GO:0001959	regulation of cytokine-mediated signaling pathway	84	13	11.16	0.32181	0.892962
1704	GO:0042439	ethanolamine-containing compound metabolic process	84	13	11.16	0.32181	0.892962
1705	GO:2000116	regulation of cysteine-type endopeptidase activity	177	26	23.52	0.32196	0.892962
1706	GO:0019886	antigen processing and presentation of exogenous peptide antigen via MHC class II	77	12	10.23	0.32283	0.892962
1707	GO:0042221	response to chemical stimulus	2726	370	362.25	0.32311	0.892962
1708	GO:0046330	positive regulation of JNK cascade	49	8	6.51	0.3232	0.892962
1709	GO:0060322	head development	49	8	6.51	0.3232	0.892962
1710	GO:0008283	cell proliferation	1519	208	201.85	0.32358	0.892962
1711	GO:0031056	regulation of histone modification	70	11	9.3	0.3236	0.892962
1712	GO:0018210	peptidyl-threonine modification	56	9	7.44	0.32395	0.892962
1713	GO:0032874	positive regulation of stress-activated MAPK cascade	56	9	7.44	0.32395	0.892962
1714	GO:0035914	skeletal muscle cell differentiation	56	9	7.44	0.32395	0.892962
1715	GO:0046823	negative regulation of nucleocytoplasmic transport	56	9	7.44	0.32395	0.892962
1716	GO:0001678	cellular glucose homeostasis	63	10	8.37	0.32401	0.892962
1717	GO:1901184	regulation of ERBB signaling pathway	63	10	8.37	0.32401	0.892962
1718	GO:0002221	pattern recognition receptor signaling pathway	127	19	16.88	0.32568	0.89652
1719	GO:0006576	cellular biogenic amine metabolic process	127	19	16.88	0.32568	0.89652
1720	GO:0019439	aromatic compound catabolic process	808	112	107.37	0.32642	0.897925
1721	GO:0006643	membrane lipid metabolic process	163	24	21.66	0.32657	0.897925
1722	GO:0048584	positive regulation of response to stimulus	1119	154	148.7	0.32706	0.89875
1723	GO:0002757	immune response-activating signal transduction	221	32	29.37	0.32814	0.901195
1724	GO:0034613	cellular protein localization	949	131	126.11	0.32883	0.902566
1725	GO:0034976	response to endoplasmic reticulum stress	113	17	15.02	0.32982	0.902974
1726	GO:0006520	cellular amino acid metabolic process	455	64	60.46	0.3302	0.902974
1727	GO:0043406	positive regulation of MAP kinase activity	185	27	24.58	0.33034	0.902974
1728	GO:0072330	monocarboxylic acid biosynthetic process	185	27	24.58	0.33034	0.902974
1729	GO:0051493	regulation of cytoskeleton organization	265	38	35.21	0.33175	0.902974
1730	GO:0009749	response to glucose stimulus	106	16	14.09	0.33186	0.902974
1731	GO:0000086	G2/M transition of mitotic cell cycle	142	21	18.87	0.3337	0.902974
1732	GO:0001764	neuron migration	99	15	13.16	0.33386	0.902974
1733	GO:0001662	behavioral fear response	22	4	2.92	0.33394	0.902974
1734	GO:0001945	lymph vessel development	22	4	2.92	0.33394	0.902974
1735	GO:0002209	behavioral defense response	22	4	2.92	0.33394	0.902974
1736	GO:0002828	regulation of type 2 immune response	22	4	2.92	0.33394	0.902974
1737	GO:0006298	mismatch repair	22	4	2.92	0.33394	0.902974
1738	GO:0007029	endoplasmic reticulum organization	22	4	2.92	0.33394	0.902974
1739	GO:0007616	long-term memory	22	4	2.92	0.33394	0.902974
1740	GO:0010632	regulation of epithelial cell migration	22	4	2.92	0.33394	0.902974
1741	GO:0010712	regulation of collagen metabolic process	22	4	2.92	0.33394	0.902974
1742	GO:0010718	positive regulation of epithelial to mesenchymal transition	22	4	2.92	0.33394	0.902974
1743	GO:0014072	response to isoquinoline alkaloid	22	4	2.92	0.33394	0.902974
1744	GO:0019674	NAD metabolic process	22	4	2.92	0.33394	0.902974
1745	GO:0031952	regulation of protein autophosphorylation	22	4	2.92	0.33394	0.902974
1746	GO:0042474	middle ear morphogenesis	22	4	2.92	0.33394	0.902974
1747	GO:0046854	phosphatidylinositol phosphorylation	22	4	2.92	0.33394	0.902974
1748	GO:0051668	localization within membrane	22	4	2.92	0.33394	0.902974
1749	GO:0071514	genetic imprinting	22	4	2.92	0.33394	0.902974
1750	GO:0090189	regulation of branching involved in ureteric bud morphogenesis	22	4	2.92	0.33394	0.902974
1751	GO:0044403	symbiosis, encompassing mutualism through parasitism	441	62	58.6	0.33492	0.90459
1752	GO:0044419	interspecies interaction between organisms	441	62	58.6	0.33492	0.90459
1753	GO:0048593	camera-type eye morphogenesis	92	14	12.23	0.33581	0.906476
1754	GO:0042180	cellular ketone metabolic process	222	32	29.5	0.33793	0.911159
1755	GO:0048562	embryonic organ morphogenesis	222	32	29.5	0.33793	0.911159
1756	GO:0009225	nucleotide-sugar metabolic process	29	5	3.85	0.3401	0.912849
1757	GO:0019692	deoxyribose phosphate metabolic process	29	5	3.85	0.3401	0.912849
1758	GO:0030501	positive regulation of bone mineralization	29	5	3.85	0.3401	0.912849
1759	GO:0043470	regulation of carbohydrate catabolic process	29	5	3.85	0.3401	0.912849
1760	GO:0043471	regulation of cellular carbohydrate catabolic process	29	5	3.85	0.3401	0.912849
1761	GO:0045429	positive regulation of nitric oxide biosynthetic process	29	5	3.85	0.3401	0.912849
1762	GO:0046626	regulation of insulin receptor signaling pathway	29	5	3.85	0.3401	0.912849
1763	GO:0060761	negative regulation of response to cytokine stimulus	29	5	3.85	0.3401	0.912849
1764	GO:0001936	regulation of endothelial cell proliferation	71	11	9.43	0.34106	0.913407
1765	GO:0022407	regulation of cell-cell adhesion	71	11	9.43	0.34106	0.913407
1766	GO:0006399	tRNA metabolic process	121	18	16.08	0.34108	0.913407
1767	GO:0046034	ATP metabolic process	121	18	16.08	0.34108	0.913407
1768	GO:0021549	cerebellum development	64	10	8.5	0.34246	0.913411
1769	GO:0032368	regulation of lipid transport	64	10	8.5	0.34246	0.913411
1770	GO:0046470	phosphatidylcholine metabolic process	64	10	8.5	0.34246	0.913411
1771	GO:0032006	regulation of TOR signaling cascade	36	6	4.78	0.343	0.913411
1772	GO:0035384	thioester biosynthetic process	36	6	4.78	0.343	0.913411
1773	GO:0071616	acyl-CoA biosynthetic process	36	6	4.78	0.343	0.913411
1774	GO:0070304	positive regulation of stress-activated protein kinase signaling cascade	57	9	7.57	0.34354	0.913411
1775	GO:0071887	leukocyte apoptotic process	57	9	7.57	0.34354	0.913411
1776	GO:2000377	regulation of reactive oxygen species metabolic process	57	9	7.57	0.34354	0.913411
1777	GO:0008203	cholesterol metabolic process	114	17	15.15	0.34359	0.913411
1778	GO:0050769	positive regulation of neurogenesis	114	17	15.15	0.34359	0.913411
1779	GO:0032231	regulation of actin filament bundle assembly	43	7	5.71	0.34412	0.913411
1780	GO:0048384	retinoic acid receptor signaling pathway	43	7	5.71	0.34412	0.913411
1781	GO:0051145	smooth muscle cell differentiation	43	7	5.71	0.34412	0.913411
1782	GO:0000724	double-strand break repair via homologous recombination	50	8	6.64	0.34417	0.913411
1783	GO:0000725	recombinational repair	50	8	6.64	0.34417	0.913411
1784	GO:0048638	regulation of developmental growth	107	16	14.22	0.34611	0.917531
1785	GO:0060191	regulation of lipase activity	107	16	14.22	0.34611	0.917531
1786	GO:0009725	response to hormone stimulus	642	89	85.31	0.34809	0.922263
1787	GO:0045089	positive regulation of innate immune response	165	24	21.93	0.34945	0.925147
1788	GO:0042493	response to drug	333	47	44.25	0.35058	0.925147
1789	GO:0090101	negative regulation of transmembrane receptor protein serine/threonine kinase signaling pathway	93	14	12.36	0.35119	0.925147
1790	GO:0042306	regulation of protein import into nucleus	129	19	17.14	0.35163	0.925147
1791	GO:0051924	regulation of calcium ion transport	129	19	17.14	0.35163	0.925147
1792	GO:0046907	intracellular transport	1199	164	159.33	0.35253	0.925147
1793	GO:1900542	regulation of purine nucleotide metabolic process	348	49	46.24	0.35319	0.925147
1794	GO:0070374	positive regulation of ERK1 and ERK2 cascade	86	13	11.43	0.35372	0.925147
1795	GO:0071779	G1/S transition checkpoint	86	13	11.43	0.35372	0.925147
1796	GO:0051701	interaction with host	407	57	54.08	0.3547	0.925147
1797	GO:0044270	cellular nitrogen compound catabolic process	806	111	107.11	0.35472	0.925147
1798	GO:0001822	kidney development	202	29	26.84	0.35658	0.925147
1799	GO:0051649	establishment of localization in cell	1796	244	238.66	0.35732	0.925147
1800	GO:0050679	positive regulation of epithelial cell proliferation	115	17	15.28	0.35747	0.925147
1801	GO:0003015	heart process	144	21	19.14	0.35842	0.925147
1802	GO:0060047	heart contraction	144	21	19.14	0.35842	0.925147
1803	GO:0007043	cell-cell junction assembly	72	11	9.57	0.35869	0.925147
1804	GO:0010594	regulation of endothelial cell migration	72	11	9.57	0.35869	0.925147
1805	GO:0006066	alcohol metabolic process	312	44	41.46	0.35897	0.925147
1806	GO:0006337	nucleosome disassembly	16	3	2.13	0.35952	0.925147
1807	GO:0006704	glucocorticoid biosynthetic process	16	3	2.13	0.35952	0.925147
1808	GO:0008105	asymmetric protein localization	16	3	2.13	0.35952	0.925147
1809	GO:0008625	extrinsic apoptotic signaling pathway via death domain receptors	16	3	2.13	0.35952	0.925147
1810	GO:0009226	nucleotide-sugar biosynthetic process	16	3	2.13	0.35952	0.925147
1811	GO:0014821	phasic smooth muscle contraction	16	3	2.13	0.35952	0.925147
1812	GO:0030857	negative regulation of epithelial cell differentiation	16	3	2.13	0.35952	0.925147
1813	GO:0031063	regulation of histone deacetylation	16	3	2.13	0.35952	0.925147
1814	GO:0031498	chromatin disassembly	16	3	2.13	0.35952	0.925147
1815	GO:0031641	regulation of myelination	16	3	2.13	0.35952	0.925147
1816	GO:0032461	positive regulation of protein oligomerization	16	3	2.13	0.35952	0.925147
1817	GO:0032958	inositol phosphate biosynthetic process	16	3	2.13	0.35952	0.925147
1818	GO:0032986	protein-DNA complex disassembly	16	3	2.13	0.35952	0.925147
1819	GO:0033028	myeloid cell apoptotic process	16	3	2.13	0.35952	0.925147
1820	GO:0033158	regulation of protein import into nucleus, translocation	16	3	2.13	0.35952	0.925147
1821	GO:0042402	cellular biogenic amine catabolic process	16	3	2.13	0.35952	0.925147
1822	GO:0043243	positive regulation of protein complex disassembly	16	3	2.13	0.35952	0.925147
1823	GO:0045072	regulation of interferon-gamma biosynthetic process	16	3	2.13	0.35952	0.925147
1824	GO:0045822	negative regulation of heart contraction	16	3	2.13	0.35952	0.925147
1825	GO:0045838	positive regulation of membrane potential	16	3	2.13	0.35952	0.925147
1826	GO:0045922	negative regulation of fatty acid metabolic process	16	3	2.13	0.35952	0.925147
1827	GO:0051569	regulation of histone H3-K4 methylation	16	3	2.13	0.35952	0.925147
1828	GO:0072074	kidney mesenchyme development	16	3	2.13	0.35952	0.925147
1829	GO:0072224	metanephric glomerulus development	16	3	2.13	0.35952	0.925147
1830	GO:0086091	regulation of heart rate by cardiac conduction	16	3	2.13	0.35952	0.925147
1831	GO:0090177	establishment of planar polarity involved in neural tube closure	16	3	2.13	0.35952	0.925147
1832	GO:0051094	positive regulation of developmental process	681	94	90.5	0.35987	0.925147
1833	GO:0040008	regulation of growth	511	71	67.9	0.3603	0.925147
1834	GO:0032321	positive regulation of Rho GTPase activity	65	10	8.64	0.36107	0.925147
1835	GO:0070167	regulation of biomineral tissue development	65	10	8.64	0.36107	0.925147
1836	GO:0090305	nucleic acid phosphodiester bond hydrolysis	65	10	8.64	0.36107	0.925147
1837	GO:0034655	nucleobase-containing compound catabolic process	763	105	101.39	0.3627	0.925147
1838	GO:0048754	branching morphogenesis of an epithelial tube	159	23	21.13	0.36424	0.925147
1839	GO:0015748	organophosphate ester transport	51	8	6.78	0.36532	0.925147
1840	GO:0016266	O-glycan processing	51	8	6.78	0.36532	0.925147
1841	GO:0032835	glomerulus development	51	8	6.78	0.36532	0.925147
1842	GO:0043038	amino acid activation	51	8	6.78	0.36532	0.925147
1843	GO:0043039	tRNA aminoacylation	51	8	6.78	0.36532	0.925147
1844	GO:0051289	protein homotetramerization	51	8	6.78	0.36532	0.925147
1845	GO:0009218	pyrimidine ribonucleotide metabolic process	23	4	3.06	0.36594	0.925147
1846	GO:0010543	regulation of platelet activation	23	4	3.06	0.36594	0.925147
1847	GO:0031057	negative regulation of histone modification	23	4	3.06	0.36594	0.925147
1848	GO:0033144	negative regulation of intracellular steroid hormone receptor signaling pathway	23	4	3.06	0.36594	0.925147
1849	GO:0038061	NIK/NF-kappaB cascade	23	4	3.06	0.36594	0.925147
1850	GO:0042133	neurotransmitter metabolic process	23	4	3.06	0.36594	0.925147
1851	GO:0046834	lipid phosphorylation	23	4	3.06	0.36594	0.925147
1852	GO:0050691	regulation of defense response to virus by host	23	4	3.06	0.36594	0.925147
1853	GO:0051653	spindle localization	23	4	3.06	0.36594	0.925147
1854	GO:0060343	trabecula formation	23	4	3.06	0.36594	0.925147
1855	GO:0060997	dendritic spine morphogenesis	23	4	3.06	0.36594	0.925147
1856	GO:0070231	T cell apoptotic process	23	4	3.06	0.36594	0.925147
1857	GO:0046365	monosaccharide catabolic process	94	14	12.49	0.36669	0.925147
1858	GO:0006801	superoxide metabolic process	44	7	5.85	0.36697	0.925147
1859	GO:0031929	TOR signaling cascade	44	7	5.85	0.36697	0.925147
1860	GO:0032768	regulation of monooxygenase activity	44	7	5.85	0.36697	0.925147
1861	GO:0048259	regulation of receptor-mediated endocytosis	44	7	5.85	0.36697	0.925147
1862	GO:0009069	serine family amino acid metabolic process	30	5	3.99	0.36799	0.925147
1863	GO:0014047	glutamate secretion	30	5	3.99	0.36799	0.925147
1864	GO:0035065	regulation of histone acetylation	30	5	3.99	0.36799	0.925147
1865	GO:0042147	retrograde transport, endosome to Golgi	30	5	3.99	0.36799	0.925147
1866	GO:0045104	intermediate filament cytoskeleton organization	30	5	3.99	0.36799	0.925147
1867	GO:0045599	negative regulation of fat cell differentiation	30	5	3.99	0.36799	0.925147
1868	GO:0046131	pyrimidine ribonucleoside metabolic process	30	5	3.99	0.36799	0.925147
1869	GO:0046928	regulation of neurotransmitter secretion	30	5	3.99	0.36799	0.925147
1870	GO:0007528	neuromuscular junction development	37	6	4.92	0.36801	0.925147
1871	GO:0009066	aspartate family amino acid metabolic process	37	6	4.92	0.36801	0.925147
1872	GO:0050709	negative regulation of protein secretion	37	6	4.92	0.36801	0.925147
1873	GO:0060324	face development	37	6	4.92	0.36801	0.925147
1874	GO:0060389	pathway-restricted SMAD protein phosphorylation	37	6	4.92	0.36801	0.925147
1875	GO:1901264	carbohydrate derivative transport	37	6	4.92	0.36801	0.925147
1876	GO:0045785	positive regulation of cell adhesion	123	18	16.35	0.36807	0.925147
1877	GO:0030307	positive regulation of cell growth	87	13	11.56	0.36988	0.925147
1878	GO:0010741	negative regulation of intracellular protein kinase cascade	145	21	19.27	0.37091	0.925147
1879	GO:0072511	divalent inorganic cation transport	240	34	31.89	0.37121	0.925147
1880	GO:0010721	negative regulation of cell development	116	17	15.41	0.37146	0.925147
1881	GO:0043270	positive regulation of ion transport	116	17	15.41	0.37146	0.925147
1882	GO:0002495	antigen processing and presentation of peptide antigen via MHC class II	80	12	10.63	0.37314	0.925147
1883	GO:0030900	forebrain development	277	39	36.81	0.37404	0.925147
1884	GO:0002764	immune response-regulating signaling pathway	233	33	30.96	0.37447	0.925147
1885	GO:0009746	response to hexose stimulus	109	16	14.48	0.37496	0.925147
1886	GO:0031571	mitotic cell cycle G1/S transition DNA damage checkpoint	73	11	9.7	0.37645	0.925147
1887	GO:0006816	calcium ion transport	226	32	30.03	0.37781	0.925147
1888	GO:0002573	myeloid leukocyte differentiation	131	19	17.41	0.37799	0.925147
1889	GO:0009266	response to temperature stimulus	102	15	13.55	0.37856	0.925147
1890	GO:0014033	neural crest cell differentiation	66	10	8.77	0.37981	0.925147
1891	GO:0019098	reproductive behavior	66	10	8.77	0.37981	0.925147
1892	GO:0030510	regulation of BMP signaling pathway	66	10	8.77	0.37981	0.925147
1893	GO:0033135	regulation of peptidyl-serine phosphorylation	66	10	8.77	0.37981	0.925147
1894	GO:0051897	positive regulation of protein kinase B signaling cascade	66	10	8.77	0.37981	0.925147
1895	GO:0060337	type I interferon-mediated signaling pathway	66	10	8.77	0.37981	0.925147
1896	GO:0071357	cellular response to type I interferon	66	10	8.77	0.37981	0.925147
1897	GO:0035264	multicellular organism growth	124	18	16.48	0.3817	0.925147
1898	GO:0031397	negative regulation of protein ubiquitination	95	14	12.62	0.38229	0.925147
1899	GO:0042472	inner ear morphogenesis	95	14	12.62	0.38229	0.925147
1900	GO:0040011	locomotion	1243	169	165.18	0.38259	0.925147
1901	GO:0006027	glycosaminoglycan catabolic process	59	9	7.84	0.38319	0.925147
1902	GO:0009451	RNA modification	59	9	7.84	0.38319	0.925147
1903	GO:0043523	regulation of neuron apoptotic process	146	21	19.4	0.38349	0.925147
1904	GO:0007268	synaptic transmission	648	89	86.11	0.38394	0.925147
1905	GO:0006140	regulation of nucleotide metabolic process	352	49	46.78	0.38547	0.925147
1906	GO:0060840	artery development	52	8	6.91	0.38658	0.925147
1907	GO:0097306	cellular response to alcohol	52	8	6.91	0.38658	0.925147
1908	GO:0030198	extracellular matrix organization	205	29	27.24	0.38835	0.925147
1909	GO:0032869	cellular response to insulin stimulus	205	29	27.24	0.38835	0.925147
1910	GO:0007498	mesoderm development	110	16	14.62	0.38951	0.925147
1911	GO:0002521	leukocyte differentiation	323	45	42.92	0.38991	0.925147
1912	GO:0006611	protein export from nucleus	45	7	5.98	0.38991	0.925147
1913	GO:0033619	membrane protein proteolysis	45	7	5.98	0.38991	0.925147
1914	GO:2000106	regulation of leukocyte apoptotic process	45	7	5.98	0.38991	0.925147
1915	GO:0002504	antigen processing and presentation of peptide or polysaccharide antigen via MHC class II	81	12	10.76	0.39014	0.925147
1916	GO:0006898	receptor-mediated endocytosis	132	19	17.54	0.39128	0.925147
1917	GO:0000076	DNA replication checkpoint	10	2	1.33	0.39145	0.925147
1918	GO:0002328	pro-B cell differentiation	10	2	1.33	0.39145	0.925147
1919	GO:0002418	immune response to tumor cell	10	2	1.33	0.39145	0.925147
1920	GO:0002566	somatic diversification of immune receptors via somatic mutation	10	2	1.33	0.39145	0.925147
1921	GO:0006047	UDP-N-acetylglucosamine metabolic process	10	2	1.33	0.39145	0.925147
1922	GO:0006448	regulation of translational elongation	10	2	1.33	0.39145	0.925147
1923	GO:0006743	ubiquinone metabolic process	10	2	1.33	0.39145	0.925147
1924	GO:0007191	adenylate cyclase-activating dopamine receptor signaling pathway	10	2	1.33	0.39145	0.925147
1925	GO:0007252	I-kappaB phosphorylation	10	2	1.33	0.39145	0.925147
1926	GO:0007494	midgut development	10	2	1.33	0.39145	0.925147
1927	GO:0009437	carnitine metabolic process	10	2	1.33	0.39145	0.925147
1928	GO:0010738	regulation of protein kinase A signaling cascade	10	2	1.33	0.39145	0.925147
1929	GO:0010803	regulation of tumor necrosis factor-mediated signaling pathway	10	2	1.33	0.39145	0.925147
1930	GO:0010919	regulation of inositol phosphate biosynthetic process	10	2	1.33	0.39145	0.925147
1931	GO:0010935	regulation of macrophage cytokine production	10	2	1.33	0.39145	0.925147
1932	GO:0015732	prostaglandin transport	10	2	1.33	0.39145	0.925147
1933	GO:0016239	positive regulation of macroautophagy	10	2	1.33	0.39145	0.925147
1934	GO:0016446	somatic hypermutation of immunoglobulin genes	10	2	1.33	0.39145	0.925147
1935	GO:0021936	regulation of cerebellar granule cell precursor proliferation	10	2	1.33	0.39145	0.925147
1936	GO:0030825	positive regulation of cGMP metabolic process	10	2	1.33	0.39145	0.925147
1937	GO:0032306	regulation of prostaglandin secretion	10	2	1.33	0.39145	0.925147
1938	GO:0032310	prostaglandin secretion	10	2	1.33	0.39145	0.925147
1939	GO:0032656	regulation of interleukin-13 production	10	2	1.33	0.39145	0.925147
1940	GO:0033160	positive regulation of protein import into nucleus, translocation	10	2	1.33	0.39145	0.925147
1941	GO:0033327	Leydig cell differentiation	10	2	1.33	0.39145	0.925147
1942	GO:0035024	negative regulation of Rho protein signal transduction	10	2	1.33	0.39145	0.925147
1943	GO:0035067	negative regulation of histone acetylation	10	2	1.33	0.39145	0.925147
1944	GO:0036065	fucosylation	10	2	1.33	0.39145	0.925147
1945	GO:0040019	positive regulation of embryonic development	10	2	1.33	0.39145	0.925147
1946	GO:0042693	muscle cell fate commitment	10	2	1.33	0.39145	0.925147
1947	GO:0043032	positive regulation of macrophage activation	10	2	1.33	0.39145	0.925147
1948	GO:0043084	penile erection	10	2	1.33	0.39145	0.925147
1949	GO:0043249	erythrocyte maturation	10	2	1.33	0.39145	0.925147
1950	GO:0043368	positive T cell selection	10	2	1.33	0.39145	0.925147
1951	GO:0045090	retroviral genome replication	10	2	1.33	0.39145	0.925147
1952	GO:0045176	apical protein localization	10	2	1.33	0.39145	0.925147
1953	GO:0045717	negative regulation of fatty acid biosynthetic process	10	2	1.33	0.39145	0.925147
1954	GO:0045780	positive regulation of bone resorption	10	2	1.33	0.39145	0.925147
1955	GO:0045821	positive regulation of glycolysis	10	2	1.33	0.39145	0.925147
1956	GO:0045956	positive regulation of calcium ion-dependent exocytosis	10	2	1.33	0.39145	0.925147
1957	GO:0046085	adenosine metabolic process	10	2	1.33	0.39145	0.925147
1958	GO:0046325	negative regulation of glucose import	10	2	1.33	0.39145	0.925147
1959	GO:0046852	positive regulation of bone remodeling	10	2	1.33	0.39145	0.925147
1960	GO:0050857	positive regulation of antigen receptor-mediated signaling pathway	10	2	1.33	0.39145	0.925147
1961	GO:0050951	sensory perception of temperature stimulus	10	2	1.33	0.39145	0.925147
1962	GO:0051323	metaphase	10	2	1.33	0.39145	0.925147
1963	GO:0060174	limb bud formation	10	2	1.33	0.39145	0.925147
1964	GO:0060363	cranial suture morphogenesis	10	2	1.33	0.39145	0.925147
1965	GO:0060872	semicircular canal development	10	2	1.33	0.39145	0.925147
1966	GO:0071044	histone mRNA catabolic process	10	2	1.33	0.39145	0.925147
1967	GO:0071379	cellular response to prostaglandin stimulus	10	2	1.33	0.39145	0.925147
1968	GO:0072109	glomerular mesangium development	10	2	1.33	0.39145	0.925147
1969	GO:0072203	cell proliferation involved in metanephros development	10	2	1.33	0.39145	0.925147
1970	GO:0072350	tricarboxylic acid metabolic process	10	2	1.33	0.39145	0.925147
1971	GO:0086011	membrane repolarization involved in regulation of action potential	10	2	1.33	0.39145	0.925147
1972	GO:0086013	membrane repolarization involved in regulation of cardiac muscle cell action potential	10	2	1.33	0.39145	0.925147
1973	GO:0090399	replicative senescence	10	2	1.33	0.39145	0.925147
1974	GO:0097067	cellular response to thyroid hormone stimulus	10	2	1.33	0.39145	0.925147
1975	GO:2000008	regulation of protein localization to cell surface	10	2	1.33	0.39145	0.925147
1976	GO:2000095	regulation of Wnt receptor signaling pathway, planar cell polarity pathway	10	2	1.33	0.39145	0.925147
1977	GO:2000378	negative regulation of reactive oxygen species metabolic process	10	2	1.33	0.39145	0.925147
1978	GO:0051258	protein polymerization	154	22	20.46	0.39209	0.925147
1979	GO:0008156	negative regulation of DNA replication	38	6	5.05	0.39308	0.925147
1980	GO:0030516	regulation of axon extension	38	6	5.05	0.39308	0.925147
1981	GO:0034103	regulation of tissue remodeling	38	6	5.05	0.39308	0.925147
1982	GO:0035690	cellular response to drug	38	6	5.05	0.39308	0.925147
1983	GO:0045778	positive regulation of ossification	38	6	5.05	0.39308	0.925147
1984	GO:0046717	acid secretion	38	6	5.05	0.39308	0.925147
1985	GO:0051492	regulation of stress fiber assembly	38	6	5.05	0.39308	0.925147
1986	GO:0051588	regulation of neurotransmitter transport	38	6	5.05	0.39308	0.925147
1987	GO:0071229	cellular response to acid	38	6	5.05	0.39308	0.925147
1988	GO:0032386	regulation of intracellular transport	257	36	34.15	0.39341	0.925147
1989	GO:0043687	post-translational protein modification	191	27	25.38	0.39587	0.925147
1990	GO:0006654	phosphatidic acid biosynthetic process	31	5	4.12	0.39589	0.925147
1991	GO:0045103	intermediate filament-based process	31	5	4.12	0.39589	0.925147
1992	GO:0046068	cGMP metabolic process	31	5	4.12	0.39589	0.925147
1993	GO:0046473	phosphatidic acid metabolic process	31	5	4.12	0.39589	0.925147
1994	GO:0051702	interaction with symbiont	31	5	4.12	0.39589	0.925147
1995	GO:0051963	regulation of synapse assembly	31	5	4.12	0.39589	0.925147
1996	GO:0060428	lung epithelium development	31	5	4.12	0.39589	0.925147
1997	GO:0060996	dendritic spine development	31	5	4.12	0.39589	0.925147
1998	GO:0070228	regulation of lymphocyte apoptotic process	31	5	4.12	0.39589	0.925147
1999	GO:1901019	regulation of calcium ion transmembrane transporter activity	31	5	4.12	0.39589	0.925147
[truncated: 2,733 more rows]

## Sheet: A549-HAIB-4h8-rep2-bottomquanti
	GO.ID	Term	Annotated	Significant	Expected	classicFisher	qvalue
1	GO:0044260	cellular macromolecule metabolic process	6490	1038	851.44	8.9e-21	4.21148e-17
2	GO:0043170	macromolecule metabolic process	7174	1099	941.18	2.1e-15	4.88973e-12
3	GO:0044237	cellular metabolic process	8425	1258	1105.3	3.1e-15	4.88973e-12
4	GO:0044267	cellular protein metabolic process	3161	545	414.7	2.2e-14	2.6026e-11
5	GO:0008152	metabolic process	9245	1336	1212.88	4e-11	3.39127e-08
6	GO:0071704	organic substance metabolic process	8815	1282	1156.46	4.3e-11	3.39127e-08
7	GO:0043412	macromolecule modification	2560	436	335.85	1.9e-10	1.2844e-07
8	GO:0044238	primary metabolic process	8575	1245	1124.98	4.1e-10	2.08208e-07
9	GO:0006464	cellular protein modification process	2458	419	322.47	4.4e-10	2.08208e-07
10	GO:0036211	protein modification process	2458	419	322.47	4.4e-10	2.08208e-07
11	GO:0022402	cell cycle process	1048	202	137.49	3.6e-09	1.54865e-06
12	GO:0006996	organelle organization	2111	362	276.95	5e-09	1.97167e-06
13	GO:0019538	protein metabolic process	3815	602	500.5	1.2e-08	4.368e-06
14	GO:0007049	cell cycle	1372	249	180	1.6e-08	5.408e-06
15	GO:0016567	protein ubiquitination	536	116	70.32	1.9e-08	5.99387e-06
16	GO:0071840	cellular component organization or biogenesis	4185	648	549.04	5.7e-08	1.68577e-05
17	GO:0006396	RNA processing	639	131	83.83	6.9e-08	1.92064e-05
18	GO:0006139	nucleobase-containing compound metabolic process	5114	773	670.92	8.9e-08	2.17672e-05
19	GO:0032446	protein modification by small protein conjugation	569	119	74.65	9.1e-08	2.17672e-05
20	GO:0070647	protein modification by small protein conjugation or removal	636	130	83.44	9.2e-08	2.17672e-05
21	GO:0051603	proteolysis involved in cellular protein catabolic process	407	91	53.4	1.4e-07	3.15467e-05
22	GO:0009987	cellular process	12607	1716	1653.95	1.8e-07	3.7033e-05
23	GO:0022403	cell cycle phase	843	162	110.6	1.8e-07	3.7033e-05
24	GO:0044257	cellular protein catabolic process	422	93	55.36	2.1e-07	3.97488e-05
25	GO:0060255	regulation of macromolecule metabolic process	4116	634	539.99	2.1e-07	3.97488e-05
26	GO:0007017	microtubule-based process	415	91	54.44	3.6e-07	6.552e-05
27	GO:0046907	intracellular transport	1199	215	157.3	4.4e-07	7.5712e-05
28	GO:0010467	gene expression	4320	659	566.75	4.7e-07	7.5712e-05
29	GO:0008104	protein localization	1561	269	204.79	4.8e-07	7.5712e-05
30	GO:0046483	heterocycle metabolic process	5265	787	690.73	4.8e-07	7.5712e-05
31	GO:0043632	modification-dependent macromolecule catabolic process	389	86	51.03	5.2e-07	7.6895e-05
32	GO:0000278	mitotic cell cycle	768	148	100.76	5.2e-07	7.6895e-05
33	GO:0007091	mitotic metaphase/anaphase transition	47	20	6.17	5.8e-07	8.31685e-05
34	GO:0019222	regulation of metabolic process	4754	717	623.69	6.3e-07	8.5176e-05
35	GO:0048285	organelle fission	379	84	49.72	6.3e-07	8.5176e-05
36	GO:0051301	cell division	468	99	61.4	6.5e-07	8.54389e-05
37	GO:0006511	ubiquitin-dependent protein catabolic process	380	84	49.85	7.1e-07	8.96589e-05
38	GO:0019941	modification-dependent protein catabolic process	386	85	50.64	7.2e-07	8.96589e-05
39	GO:0016043	cellular component organization	4073	623	534.35	8.4e-07	0.00010192
40	GO:0006725	cellular aromatic compound metabolic process	5275	786	692.04	8.8e-07	0.000104104
41	GO:0030071	regulation of mitotic metaphase/anaphase transition	41	18	5.38	1.2e-06	0.000138498
42	GO:0000209	protein polyubiquitination	167	45	21.91	1.3e-06	0.000146467
43	GO:0051640	organelle localization	168	45	22.04	1.5e-06	0.00016507
44	GO:0010498	proteasomal protein catabolic process	234	57	30.7	1.9e-06	0.000204336
45	GO:0034453	microtubule anchoring	31	15	4.07	2.1e-06	0.000212457
46	GO:0033036	macromolecule localization	1821	303	238.9	2.1e-06	0.000212457
47	GO:0015031	protein transport	1225	215	160.71	2.2e-06	0.000212457
48	GO:0000279	M phase	523	106	68.61	2.2e-06	0.000212457
49	GO:0043161	proteasomal ubiquitin-dependent protein catabolic process	224	55	29.39	2.2e-06	0.000212457
50	GO:0034613	cellular protein localization	949	173	124.5	2.3e-06	0.000213404
51	GO:0044265	cellular macromolecule catabolic process	692	133	90.79	2.3e-06	0.000213404
52	GO:0030163	protein catabolic process	524	106	68.74	2.4e-06	0.0002184
53	GO:0071174	mitotic cell cycle spindle checkpoint	35	16	4.59	2.5e-06	0.000223208
54	GO:0045184	establishment of protein localization	1268	221	166.35	2.6e-06	0.000227837
55	GO:0090304	nucleic acid metabolic process	4343	655	569.77	3e-06	0.000249053
56	GO:0031323	regulation of cellular metabolic process	4321	652	566.88	3e-06	0.000249053
57	GO:0070727	cellular macromolecule localization	953	173	125.03	3e-06	0.000249053
58	GO:0000087	M phase of mitotic cell cycle	366	79	48.02	3.9e-06	0.000318186
59	GO:0034641	cellular nitrogen compound metabolic process	5495	809	720.9	4.3e-06	0.000333567
60	GO:0000280	nuclear division	355	77	46.57	4.3e-06	0.000333567
61	GO:0007067	mitosis	355	77	46.57	4.3e-06	0.000333567
62	GO:0006397	mRNA processing	398	84	52.21	5e-06	0.000381613
63	GO:0045841	negative regulation of mitotic metaphase/anaphase transition	33	15	4.33	5.6e-06	0.00041405
64	GO:0051865	protein autoubiquitination	33	15	4.33	5.6e-06	0.00041405
65	GO:1901360	organic cyclic compound metabolic process	5479	803	718.8	1e-05	0.000728
66	GO:0006796	phosphate-containing compound metabolic process	2425	384	318.14	1.2e-05	0.000860364
67	GO:0033554	cellular response to stress	1198	206	157.17	1.5e-05	0.000999718
68	GO:0080090	regulation of primary metabolic process	4274	639	560.72	1.5e-05	0.000999718
69	GO:0006807	nitrogen compound metabolic process	5836	849	765.64	1.5e-05	0.000999718
70	GO:0006281	DNA repair	385	80	50.51	1.5e-05	0.000999718
71	GO:0016197	endosomal transport	134	36	17.58	1.5e-05	0.000999718
72	GO:0016070	RNA metabolic process	3837	579	503.39	1.6e-05	0.00103715
73	GO:0044085	cellular component biogenesis	1657	273	217.39	1.6e-05	0.00103715
74	GO:0060271	cilium morphogenesis	104	30	13.64	1.7e-05	0.00108708
75	GO:0007094	mitotic cell cycle spindle assembly checkpoint	32	14	4.2	2e-05	0.00126187
76	GO:0016482	cytoplasmic transport	715	132	93.8	2.1e-05	0.00129055
77	GO:0007059	chromosome segregation	141	37	18.5	2.1e-05	0.00129055
78	GO:0042384	cilium assembly	76	24	9.97	2.3e-05	0.00137767
79	GO:0032990	cell part morphogenesis	678	126	88.95	2.3e-05	0.00137767
80	GO:0006793	phosphorus metabolic process	2472	388	324.31	2.4e-05	0.0014196
81	GO:0031577	spindle checkpoint	41	16	5.38	2.9e-05	0.00169417
82	GO:0071173	spindle assembly checkpoint	33	14	4.33	3e-05	0.00173122
83	GO:0031123	RNA 3'-end processing	92	27	12.07	3.2e-05	0.00182439
84	GO:0006886	intracellular protein transport	699	128	91.7	4.1e-05	0.00230967
85	GO:0008380	RNA splicing	324	68	42.51	4.7e-05	0.00261652
86	GO:0010468	regulation of gene expression	3290	499	431.62	5e-05	0.00275116
87	GO:0051641	cellular localization	2021	321	265.14	5.7e-05	0.00310028
88	GO:0022607	cellular component assembly	1519	249	199.28	5.8e-05	0.00311882
89	GO:0000236	mitotic prometaphase	85	25	11.15	6e-05	0.00319011
90	GO:0048858	cell projection morphogenesis	666	122	87.37	6.1e-05	0.00320724
91	GO:0034645	cellular macromolecule biosynthetic process	4085	606	535.92	7.6e-05	0.003952
92	GO:0031398	positive regulation of protein ubiquitination	133	34	17.45	7.8e-05	0.00401191
93	GO:0007018	microtubule-based movement	166	40	21.78	8e-05	0.00407054
94	GO:0016071	mRNA metabolic process	600	111	78.72	8.6e-05	0.00432928
95	GO:0045839	negative regulation of mitosis	40	15	5.25	8.9e-05	0.00438696
96	GO:0051784	negative regulation of nuclear division	40	15	5.25	8.9e-05	0.00438696
97	GO:0009057	macromolecule catabolic process	876	153	114.92	9e-05	0.00439052
98	GO:0032268	regulation of cellular protein metabolic process	1255	209	164.65	9.5e-05	0.00458714
99	GO:0016574	histone ubiquitination	32	13	4.2	0.0001	0.004732
100	GO:0031396	regulation of protein ubiquitination	179	42	23.48	0.0001	0.004732
101	GO:0006974	response to DNA damage stimulus	603	111	79.11	0.00011	0.00515366
102	GO:0006302	double-strand break repair	109	29	14.3	0.00012	0.00551301
103	GO:0010948	negative regulation of cell cycle process	104	28	13.64	0.00012	0.00551301
104	GO:0006513	protein monoubiquitination	37	14	4.85	0.00014	0.00624981
105	GO:0030031	cell projection assembly	204	46	26.76	0.00014	0.00624981
106	GO:0000226	microtubule cytoskeleton organization	275	58	36.08	0.00014	0.00624981
107	GO:0009261	ribonucleotide catabolic process	429	83	56.28	0.00015	0.00663364
108	GO:0007088	regulation of mitosis	90	25	11.81	0.00017	0.00738018
109	GO:0051783	regulation of nuclear division	90	25	11.81	0.00017	0.00738018
110	GO:0009166	nucleotide catabolic process	482	91	63.23	0.00018	0.00774327
111	GO:2000112	regulation of cellular macromolecule biosynthetic process	3063	462	401.84	0.00019	0.00809982
112	GO:0044248	cellular catabolic process	1674	267	219.62	0.0002	0.00845
113	GO:0048193	Golgi vesicle transport	179	41	23.48	0.00022	0.00913193
114	GO:0009154	purine ribonucleotide catabolic process	428	82	56.15	0.00022	0.00913193
115	GO:0051649	establishment of localization in cell	1796	284	235.62	0.00023	0.00938241
116	GO:0007030	Golgi organization	43	15	5.64	0.00023	0.00938241
117	GO:0031145	anaphase-promoting complex-dependent proteasomal ubiquitin-dependent protein catabolic process	83	23	10.89	0.00031	0.0124315
118	GO:0009059	macromolecule biosynthetic process	4209	616	552.19	0.00031	0.0124315
119	GO:0051439	regulation of ubiquitin-protein ligase activity involved in mitotic cell cycle	78	22	10.23	0.00032	0.0126187
120	GO:1901292	nucleoside phosphate catabolic process	490	91	64.28	0.00032	0.0126187
121	GO:0006195	purine nucleotide catabolic process	465	87	61	0.00033	0.0129055
122	GO:1901069	guanosine-containing compound catabolic process	339	67	44.47	0.00034	0.0131875
123	GO:0038127	ERBB signaling pathway	160	37	20.99	0.00035	0.013465
124	GO:0010605	negative regulation of macromolecule metabolic process	1340	217	175.8	0.00037	0.0141197
125	GO:0048523	negative regulation of cellular process	2847	429	373.51	0.00038	0.0143853
126	GO:0016310	phosphorylation	1260	205	165.3	0.00042	0.0156491
127	GO:0008608	attachment of spindle microtubules to kinetochore	16	8	2.1	0.00042	0.0156491
128	GO:0072523	purine-containing compound catabolic process	469	87	61.53	0.00044	0.0162662
129	GO:0006468	protein phosphorylation	1118	184	146.67	0.00047	0.0172406
130	GO:0006184	GTP catabolic process	337	66	44.21	0.00048	0.0173386
131	GO:0051171	regulation of nitrogen compound metabolic process	3438	509	451.04	0.00048	0.0173386
132	GO:0000910	cytokinesis	107	27	14.04	0.00051	0.0182827
133	GO:0046434	organophosphate catabolic process	530	96	69.53	0.00054	0.0190693
134	GO:0051351	positive regulation of ligase activity	86	23	11.28	0.00054	0.0190693
135	GO:0007173	epidermal growth factor receptor signaling pathway	158	36	20.73	0.00056	0.019629
136	GO:0034655	nucleobase-containing compound catabolic process	763	131	100.1	0.00059	0.0205285
137	GO:0070271	protein complex biogenesis	770	132	101.02	0.0006	0.0207241
138	GO:0065003	macromolecular complex assembly	995	165	130.54	0.00065	0.0222884
139	GO:0010556	regulation of macromolecule biosynthetic process	3143	467	412.34	0.00067	0.0228089
140	GO:0009203	ribonucleoside triphosphate catabolic process	405	76	53.13	0.00071	0.02366
141	GO:0009207	purine ribonucleoside triphosphate catabolic process	405	76	53.13	0.00071	0.02366
142	GO:0019219	regulation of nucleobase-containing compound metabolic process	3357	496	440.41	0.00071	0.02366
143	GO:0051437	positive regulation of ubiquitin-protein ligase activity involved in mitotic cell cycle	72	20	9.45	0.00072	0.0238255
144	GO:0019439	aromatic compound catabolic process	808	137	106	0.00076	0.0248022
145	GO:0045786	negative regulation of cell cycle	451	83	59.17	0.00076	0.0248022
146	GO:0006461	protein complex assembly	768	131	100.76	0.00077	0.0249564
147	GO:0032270	positive regulation of cellular protein metabolic process	809	137	106.13	0.0008	0.0257524
148	GO:0043933	macromolecular complex subunit organization	1269	204	166.48	0.00081	0.0258981
149	GO:0009146	purine nucleoside triphosphate catabolic process	407	76	53.4	0.00082	0.0260419
150	GO:0007050	cell cycle arrest	382	72	50.12	0.00085	0.0268147
151	GO:0051246	regulation of protein metabolic process	1432	227	187.87	0.0009	0.028204
152	GO:0006152	purine nucleoside catabolic process	415	77	54.44	0.00092	0.0282691
153	GO:0046130	purine ribonucleoside catabolic process	415	77	54.44	0.00092	0.0282691
154	GO:0010927	cellular component assembly involved in morphogenesis	139	32	18.24	0.00092	0.0282691
155	GO:0051340	regulation of ligase activity	100	25	13.12	0.00093	0.028392
156	GO:0051656	establishment of organelle localization	111	27	14.56	0.00094	0.0285133
157	GO:0046700	heterocycle catabolic process	806	136	105.74	0.00096	0.0289345
158	GO:0046039	GTP metabolic process	346	66	45.39	0.00099	0.0296499
159	GO:0031124	mRNA 3'-end processing	79	21	10.36	0.001	0.029761
160	GO:0009164	nucleoside catabolic process	436	80	57.2	0.00103	0.030273
161	GO:0048002	antigen processing and presentation of peptide antigen	163	36	21.38	0.00103	0.030273
162	GO:0042454	ribonucleoside catabolic process	424	78	55.63	0.0011	0.0321309
163	GO:1901068	guanosine-containing compound metabolic process	354	67	46.44	0.00113	0.0328047
164	GO:0031401	positive regulation of protein modification process	729	124	95.64	0.00118	0.0340473
165	GO:0002495	antigen processing and presentation of peptide antigen via MHC class II	80	21	10.5	0.0012	0.0344145
166	GO:0009143	nucleoside triphosphate catabolic process	413	76	54.18	0.00125	0.0354192
167	GO:0000902	cell morphogenesis	934	154	122.53	0.00125	0.0354192
168	GO:0032989	cellular component morphogenesis	989	162	129.75	0.00126	0.03549
169	GO:0071822	protein complex subunit organization	1011	165	132.64	0.00134	0.03752
170	GO:0051726	regulation of cell cycle	732	124	96.03	0.00137	0.0381344
171	GO:0030030	cell projection organization	916	151	120.17	0.00141	0.0388407
172	GO:0002504	antigen processing and presentation of peptide or polysaccharide antigen via MHC class II	81	21	10.63	0.00142	0.0388407
173	GO:0051247	positive regulation of protein metabolic process	882	146	115.71	0.00142	0.0388407
174	GO:1901658	glycosyl compound catabolic process	441	80	57.86	0.00144	0.0391614
175	GO:0031399	regulation of protein modification process	1020	166	133.82	0.00147	0.0397488
176	GO:0051648	vesicle localization	76	20	9.97	0.0015	0.0403295
177	GO:0051329	interphase of mitotic cell cycle	403	74	52.87	0.00153	0.0409037
178	GO:0006900	membrane budding	41	13	5.38	0.00162	0.0423527
179	GO:0006301	postreplication repair	15	7	1.97	0.00162	0.0423527
180	GO:0032402	melanosome transport	15	7	1.97	0.00162	0.0423527
181	GO:0033522	histone H2A ubiquitination	15	7	1.97	0.00162	0.0423527
182	GO:0006259	DNA metabolic process	851	141	111.64	0.00164	0.04264
183	GO:0051443	positive regulation of ubiquitin-protein ligase activity	82	21	10.76	0.00168	0.0434413
184	GO:0050794	regulation of cellular process	7568	1052	992.87	0.0017	0.0437196
185	GO:0034622	cellular macromolecular complex assembly	536	94	70.32	0.00176	0.0450179
186	GO:0032392	DNA geometric change	32	11	4.2	0.00177	0.0450303
187	GO:0019886	antigen processing and presentation of exogenous peptide antigen via MHC class II	77	20	10.1	0.00178	0.0450426
188	GO:0048519	negative regulation of biological process	3114	458	408.53	0.00179	0.0450547
189	GO:0006417	regulation of translation	198	41	25.98	0.00182	0.0455674
190	GO:0044270	cellular nitrogen compound catabolic process	806	134	105.74	0.00187	0.0465728
191	GO:0051276	chromosome organization	691	117	90.65	0.00189	0.0468245
192	GO:0048011	nerve growth factor receptor signaling pathway	223	45	29.26	0.00194	0.0478129
193	GO:0060389	pathway-restricted SMAD protein phosphorylation	37	12	4.85	0.00196	0.0480555
194	GO:0051252	regulation of RNA metabolic process	2900	428	380.46	0.00205	0.0500031
195	GO:0010604	positive regulation of macromolecule metabolic process	1855	283	243.36	0.00224	0.0543573
196	GO:0051325	interphase	409	74	53.66	0.00229	0.0552871
197	GO:0051983	regulation of chromosome segregation	24	9	3.15	0.00231	0.0554869
198	GO:1901575	organic substance catabolic process	1823	278	239.16	0.00252	0.0599228
199	GO:0007041	lysosomal transport	38	12	4.99	0.00252	0.0599228
200	GO:0032401	establishment of melanosome localization	16	7	2.1	0.00256	0.0602683
201	GO:0051904	pigment granule transport	16	7	2.1	0.00256	0.0602683
202	GO:0007034	vacuolar transport	43	13	5.64	0.00262	0.0613754
203	GO:0051438	regulation of ubiquitin-protein ligase activity	96	23	12.59	0.00267	0.0622386
204	GO:0006605	protein targeting	478	84	62.71	0.00283	0.0655555
205	GO:0043623	cellular protein complex assembly	309	58	40.54	0.00284	0.0655555
206	GO:0009855	determination of bilateral symmetry	91	22	11.94	0.00289	0.0663858
207	GO:0071702	organic substance transport	1921	291	252.02	0.00293	0.0669795
208	GO:0019884	antigen processing and presentation of exogenous antigen	149	32	19.55	0.00304	0.0687267
209	GO:0007062	sister chromatid cohesion	34	11	4.46	0.00305	0.0687267
210	GO:0033205	cell cycle cytokinesis	34	11	4.46	0.00305	0.0687267
211	GO:0043631	RNA polyadenylation	25	9	3.28	0.0032	0.0717649
212	GO:0006310	DNA recombination	204	41	26.76	0.00323	0.072096
213	GO:0009799	specification of symmetry	92	22	12.07	0.00334	0.0742013
214	GO:0000723	telomere maintenance	65	17	8.53	0.00352	0.0778348
215	GO:0010608	posttranscriptional regulation of gene expression	351	64	46.05	0.00362	0.0796737
216	GO:0032508	DNA duplex unwinding	30	10	3.94	0.00366	0.0801811
217	GO:0000084	S phase of mitotic cell cycle	139	30	18.24	0.00373	0.0813381
218	GO:0009892	negative regulation of metabolic process	1437	222	188.52	0.00379	0.0822673
219	GO:0031954	positive regulation of protein autophosphorylation	13	6	1.71	0.00381	0.0823238
220	GO:0051905	establishment of pigment granule localization	17	7	2.23	0.00387	0.0832402
221	GO:0007052	mitotic spindle organization	35	11	4.59	0.00393	0.0841482
222	GO:0000724	double-strand break repair via homologous recombination	50	14	6.56	0.004	0.0848789
223	GO:0000725	recombinational repair	50	14	6.56	0.004	0.0848789
224	GO:0050657	nucleic acid transport	128	28	16.79	0.00408	0.0854273
225	GO:0050658	RNA transport	128	28	16.79	0.00408	0.0854273
226	GO:0051236	establishment of RNA localization	128	28	16.79	0.00408	0.0854273
227	GO:0010639	negative regulation of organelle organization	170	35	22.3	0.00415	0.0865101
228	GO:0032200	telomere organization	66	17	8.66	0.00418	0.0867533
229	GO:0070979	protein K11-linked ubiquitination	26	9	3.41	0.00433	0.0894741
230	GO:0044093	positive regulation of molecular function	1090	172	143	0.00456	0.0936158
231	GO:0007368	determination of left/right symmetry	83	20	10.89	0.00457	0.0936158
232	GO:0009893	positive regulation of metabolic process	1994	299	261.6	0.00459	0.0936202
233	GO:0009889	regulation of biosynthetic process	3300	478	432.94	0.00463	0.0938346
234	GO:0002478	antigen processing and presentation of exogenous peptide antigen	147	31	19.29	0.00466	0.0938346
235	GO:0006888	ER to Golgi vesicle-mediated transport	56	15	7.35	0.00466	0.0938346
236	GO:0033365	protein localization to organelle	507	87	66.51	0.00473	0.0948405
237	GO:1901576	organic substance biosynthetic process	5057	714	663.44	0.0048	0.095838
238	GO:0043085	positive regulation of catalytic activity	904	145	118.6	0.00496	0.0986165
239	GO:0031952	regulation of protein autophosphorylation	22	8	2.89	0.00502	0.0991748
240	GO:1901361	organic cyclic compound catabolic process	842	136	110.46	0.00503	0.0991748
241	GO:0042254	ribosome biogenesis	148	31	19.42	0.00517	0.101512
242	GO:0033044	regulation of chromosome organization	107	24	14.04	0.00539	0.105395
243	GO:0006623	protein targeting to vacuole	10	5	1.31	0.0055	0.105797
244	GO:0060391	positive regulation of SMAD protein import into nucleus	10	5	1.31	0.0055	0.105797
245	GO:0072665	protein localization to vacuole	10	5	1.31	0.0055	0.105797
246	GO:0072666	establishment of protein localization to vacuole	10	5	1.31	0.0055	0.105797
247	GO:0031326	regulation of cellular biosynthetic process	3272	473	429.26	0.00566	0.108434
248	GO:0006412	translation	457	79	59.96	0.00571	0.10895
249	GO:0051489	regulation of filopodium assembly	27	9	3.54	0.00575	0.109273
250	GO:0051248	negative regulation of protein metabolic process	471	81	61.79	0.00592	0.111796
251	GO:0031293	membrane protein intracellular domain proteolysis	14	6	1.84	0.00593	0.111796
252	GO:0070936	protein K48-linked ubiquitination	37	11	4.85	0.00629	0.117745
253	GO:0015931	nucleobase-containing compound transport	150	31	19.68	0.00633	0.117745
254	GO:0006913	nucleocytoplasmic transport	340	61	44.61	0.00635	0.117745
255	GO:0030522	intracellular receptor mediated signaling pathway	237	45	31.09	0.00637	0.117745
256	GO:0007093	mitotic cell cycle checkpoint	138	29	18.1	0.00637	0.117745
257	GO:0032880	regulation of protein localization	367	65	48.15	0.00668	0.122995
258	GO:0033043	regulation of organelle organization	494	84	64.81	0.00692	0.126796
259	GO:0009058	biosynthetic process	5121	720	671.84	0.00694	0.126796
260	GO:0006892	post-Golgi vesicle-mediated transport	75	18	9.84	0.00723	0.131082
261	GO:0009144	purine nucleoside triphosphate metabolic process	468	80	61.4	0.00723	0.131082
262	GO:0009056	catabolic process	1968	293	258.19	0.00738	0.133291
263	GO:0070534	protein K63-linked ubiquitination	28	9	3.67	0.0075	0.134943
264	GO:0051028	mRNA transport	110	24	14.43	0.00771	0.138196
265	GO:0043331	response to dsRNA	38	11	4.99	0.00783	0.138981
266	GO:0010390	histone monoubiquitination	19	7	2.49	0.00791	0.138981
267	GO:0032400	melanosome localization	19	7	2.49	0.00791	0.138981
268	GO:0050000	chromosome localization	19	7	2.49	0.00791	0.138981
269	GO:0051647	nucleus localization	19	7	2.49	0.00791	0.138981
270	GO:0009205	purine ribonucleoside triphosphate metabolic process	463	79	60.74	0.00793	0.138981
271	GO:0006355	regulation of transcription, DNA-dependent	2817	409	369.57	0.00807	0.140912
272	GO:0051169	nuclear transport	344	61	45.13	0.00818	0.142308
273	GO:0035556	intracellular signal transduction	1915	285	251.23	0.00839	0.145069
274	GO:0006261	DNA-dependent DNA replication	99	22	12.99	0.0084	0.145069
275	GO:0031324	negative regulation of cellular metabolic process	1327	203	174.09	0.00848	0.145918
276	GO:0051320	S phase	147	30	19.29	0.00858	0.147103
277	GO:0006403	RNA localization	135	28	17.71	0.00871	0.148066
278	GO:0009141	nucleoside triphosphate metabolic process	485	82	63.63	0.00873	0.148066
279	GO:0006353	DNA-dependent transcription, termination	82	19	10.76	0.00873	0.148066
280	GO:2000811	negative regulation of anoikis	15	6	1.97	0.0088	0.14872
281	GO:0048667	cell morphogenesis involved in neuron differentiation	560	93	73.47	0.00895	0.150717
282	GO:0006378	mRNA polyadenylation	24	8	3.15	0.00908	0.152364
283	GO:0070201	regulation of establishment of protein localization	313	56	41.06	0.00915	0.152996
284	GO:0051321	meiotic cell cycle	160	32	20.99	0.0092	0.15329
285	GO:0031325	positive regulation of cellular metabolic process	1897	282	248.87	0.00925	0.153542
286	GO:0090316	positive regulation of intracellular protein transport	94	21	12.33	0.00928	0.153542
287	GO:2001252	positive regulation of chromosome organization	44	12	5.77	0.00932	0.153666
288	GO:0045185	maintenance of protein location	106	23	13.91	0.0096	0.156758
289	GO:0009225	nucleotide-sugar metabolic process	29	9	3.8	0.00964	0.156758
290	GO:0017145	stem cell division	29	9	3.8	0.00964	0.156758
291	GO:0072384	organelle transport along microtubule	29	9	3.8	0.00964	0.156758
292	GO:0051168	nuclear export	118	25	15.48	0.00972	0.157517
293	GO:0034508	centromere complex assembly	34	10	4.46	0.00978	0.157949
294	GO:0044249	cellular biosynthetic process	4976	698	652.81	0.01013	0.163045
295	GO:0032886	regulation of microtubule-based process	89	20	11.68	0.01026	0.164266
296	GO:0009199	ribonucleoside triphosphate metabolic process	468	79	61.4	0.0103	0.164266
297	GO:0048812	neuron projection morphogenesis	563	93	73.86	0.01031	0.164266
298	GO:0048736	appendage development	143	29	18.76	0.01052	0.16649
299	GO:0060173	limb development	143	29	18.76	0.01052	0.16649
300	GO:0030518	intracellular steroid hormone receptor signaling pathway	101	22	13.25	0.01065	0.167986
301	GO:1901136	carbohydrate derivative catabolic process	557	92	73.07	0.01072	0.168266
302	GO:0019882	antigen processing and presentation	193	37	25.32	0.01075	0.168266
303	GO:0033157	regulation of intracellular protein transport	168	33	22.04	0.01081	0.168266
304	GO:0051875	pigment granule localization	20	7	2.62	0.01081	0.168266
305	GO:0032269	negative regulation of cellular protein metabolic process	409	70	53.66	0.01113	0.172679
306	GO:0006369	termination of RNA polymerase II transcription	45	12	5.9	0.01122	0.173507
307	GO:0031023	microtubule organizing center organization	67	16	8.79	0.01149	0.176528
308	GO:0051436	negative regulation of ubiquitin-protein ligase activity involved in mitotic cell cycle	67	16	8.79	0.01149	0.176528
309	GO:0050790	regulation of catalytic activity	1423	215	186.69	0.0116	0.177108
310	GO:0000082	G1/S transition of mitotic cell cycle	213	40	27.94	0.01161	0.177108
311	GO:0009116	nucleoside metabolic process	593	97	77.8	0.01164	0.177108
312	GO:0032388	positive regulation of intracellular transport	126	26	16.53	0.01194	0.179846
313	GO:0007009	plasma membrane organization	102	22	13.38	0.01194	0.179846
314	GO:0051651	maintenance of location in cell	102	22	13.38	0.01194	0.179846
315	GO:0007411	axon guidance	357	62	46.84	0.012	0.179846
316	GO:0043112	receptor metabolic process	108	23	14.17	0.01201	0.179846
317	GO:0000375	RNA splicing, via transesterification reactions	214	40	28.08	0.01252	0.18443
318	GO:0009226	nucleotide-sugar biosynthetic process	16	6	2.1	0.01254	0.18443
319	GO:0030521	androgen receptor signaling pathway	62	15	8.13	0.01254	0.18443
320	GO:0033273	response to vitamin	62	15	8.13	0.01254	0.18443
321	GO:0000186	activation of MAPKK activity	51	13	6.69	0.01255	0.18443
322	GO:2001141	regulation of RNA biosynthetic process	2837	409	372.19	0.01255	0.18443
323	GO:0035107	appendage morphogenesis	133	27	17.45	0.01305	0.190594
324	GO:0035108	limb morphogenesis	133	27	17.45	0.01305	0.190594
325	GO:0050789	regulation of biological process	7975	1091	1046.26	0.01313	0.191173
326	GO:0009894	regulation of catabolic process	514	85	67.43	0.01337	0.19407
327	GO:0010564	regulation of cell cycle process	433	73	56.81	0.01363	0.196407
328	GO:0000460	maturation of 5.8S rRNA	12	5	1.57	0.01378	0.196407
329	GO:0051642	centrosome localization	12	5	1.57	0.01378	0.196407
330	GO:0055057	neuroblast division	12	5	1.57	0.01378	0.196407
331	GO:0060390	regulation of SMAD protein import into nucleus	12	5	1.57	0.01378	0.196407
332	GO:0072583	clathrin-mediated endocytosis	12	5	1.57	0.01378	0.196407
333	GO:0000377	RNA splicing, via transesterification reactions with bulged adenosine as nucleophile	209	39	27.42	0.0139	0.196931
334	GO:0000398	mRNA splicing, via spliceosome	209	39	27.42	0.0139	0.196931
335	GO:0043330	response to exogenous dsRNA	21	7	2.76	0.01442	0.203688
336	GO:0010970	microtubule-based transport	63	15	8.27	0.01452	0.20449
337	GO:0032507	maintenance of protein location in cell	92	20	12.07	0.01473	0.206832
338	GO:0006312	mitotic recombination	36	10	4.72	0.01486	0.207426
339	GO:0006901	vesicle coating	36	10	4.72	0.01486	0.207426
340	GO:0007005	mitochondrion organization	223	41	29.26	0.01513	0.210574
341	GO:0001539	ciliary or flagellar motility	26	8	3.41	0.01518	0.21065
342	GO:0010907	positive regulation of glucose metabolic process	31	9	4.07	0.01524	0.210865
343	GO:0022613	ribonucleoprotein complex biogenesis	230	42	30.17	0.01572	0.216379
344	GO:0071478	cellular response to radiation	75	17	9.84	0.01573	0.216379
345	GO:1901657	glycosyl compound metabolic process	607	98	79.63	0.01586	0.216475
346	GO:0034470	ncRNA processing	198	37	25.98	0.01591	0.216475
347	GO:0000070	mitotic sister chromatid segregation	47	12	6.17	0.01592	0.216475
348	GO:0007405	neuroblast proliferation	47	12	6.17	0.01592	0.216475
349	GO:0046777	protein autophosphorylation	179	34	23.48	0.01603	0.217347
350	GO:0035265	organ growth	87	19	11.41	0.01637	0.221322
351	GO:0042278	purine nucleoside metabolic process	526	86	69.01	0.01696	0.228646
352	GO:0000266	mitochondrial fission	17	6	2.23	0.01726	0.232029
353	GO:0016568	chromatin modification	431	72	56.54	0.01733	0.23231
354	GO:0006508	proteolysis	931	144	122.14	0.01744	0.233125
355	GO:0043087	regulation of GTPase activity	219	40	28.73	0.018	0.239932
356	GO:0051129	negative regulation of cellular component organization	331	57	43.42	0.01818	0.241651
357	GO:0006470	protein dephosphorylation	143	28	18.76	0.01855	0.245878
358	GO:0007264	small GTPase mediated signal transduction	611	98	80.16	0.01873	0.247571
359	GO:0007029	endoplasmic reticulum organization	22	7	2.89	0.01881	0.247936
360	GO:0061136	regulation of proteasomal protein catabolic process	65	15	8.53	0.01918	0.25211
361	GO:0007126	meiosis	156	30	20.47	0.01929	0.252155
362	GO:0051327	M phase of meiotic cell cycle	156	30	20.47	0.01929	0.252155
363	GO:0016055	Wnt receptor signaling pathway	299	52	39.23	0.01956	0.25498
364	GO:0021756	striatum development	13	5	1.71	0.02001	0.257518
365	GO:0051131	chaperone-mediated protein complex assembly	13	5	1.71	0.02001	0.257518
366	GO:0051383	kinetochore organization	13	5	1.71	0.02001	0.257518
367	GO:2000113	negative regulation of cellular macromolecule biosynthetic process	907	140	118.99	0.02012	0.257518
368	GO:0051650	establishment of vesicle localization	54	13	7.08	0.02012	0.257518
369	GO:0007163	establishment or maintenance of cell polarity	113	23	14.82	0.02019	0.257518
370	GO:0030326	embryonic limb morphogenesis	113	23	14.82	0.02019	0.257518
371	GO:0035113	embryonic appendage morphogenesis	113	23	14.82	0.02019	0.257518
372	GO:0006695	cholesterol biosynthetic process	43	11	5.64	0.02025	0.257589
373	GO:0090068	positive regulation of cell cycle process	163	31	21.38	0.0204	0.258801
374	GO:0016050	vesicle organization	101	21	13.25	0.02054	0.25957
375	GO:0031397	negative regulation of protein ubiquitination	95	20	12.46	0.02061	0.25957
376	GO:0007010	cytoskeleton organization	788	123	103.38	0.02067	0.25957
377	GO:0033124	regulation of GTP catabolic process	221	40	28.99	0.02068	0.25957
378	GO:0046128	purine ribonucleoside metabolic process	524	85	68.74	0.02104	0.26339
379	GO:0042787	protein ubiquitination involved in ubiquitin-dependent protein catabolic process	60	14	7.87	0.02115	0.264068
380	GO:0016126	sterol biosynthetic process	49	12	6.43	0.02198	0.27299
381	GO:0060322	head development	49	12	6.43	0.02198	0.27299
382	GO:0045927	positive regulation of growth	145	28	19.02	0.02204	0.273019
383	GO:0072594	establishment of protein localization to organelle	209	38	27.42	0.02213	0.273199
384	GO:0048522	positive regulation of cellular process	3094	440	405.91	0.02217	0.273199
385	GO:0051352	negative regulation of ligase activity	72	16	9.45	0.02243	0.274971
386	GO:0051444	negative regulation of ubiquitin-protein ligase activity	72	16	9.45	0.02243	0.274971
387	GO:0016311	dephosphorylation	242	43	31.75	0.02268	0.276378
388	GO:0007409	axonogenesis	512	83	67.17	0.02272	0.276378
389	GO:0042176	regulation of protein catabolic process	158	30	20.73	0.02272	0.276378
390	GO:0060393	regulation of pathway-restricted SMAD protein phosphorylation	33	9	4.33	0.02292	0.277194
391	GO:0007184	SMAD protein import into nucleus	18	6	2.36	0.02308	0.277194
392	GO:0048339	paraxial mesoderm development	18	6	2.36	0.02308	0.277194
393	GO:0051303	establishment of chromosome localization	18	6	2.36	0.02308	0.277194
394	GO:2001021	negative regulation of response to DNA damage stimulus	18	6	2.36	0.02308	0.277194
395	GO:0007507	heart development	383	64	50.25	0.02362	0.282962
396	GO:0006893	Golgi to plasma membrane transport	28	8	3.67	0.02382	0.284637
397	GO:0010165	response to X-ray	23	7	3.02	0.02405	0.285941
398	GO:0043001	Golgi to plasma membrane protein transport	23	7	3.02	0.02405	0.285941
399	GO:0060249	anatomical structure homeostasis	191	35	25.06	0.02447	0.289835
400	GO:0009117	nucleotide metabolic process	814	126	106.79	0.0245	0.289835
401	GO:0000904	cell morphogenesis involved in differentiation	695	109	91.18	0.02494	0.294304
402	GO:0072659	protein localization to plasma membrane	73	16	9.58	0.02535	0.298399
403	GO:0000819	sister chromatid segregation	50	12	6.56	0.02557	0.299461
404	GO:0046824	positive regulation of nucleocytoplasmic transport	79	17	10.36	0.02558	0.299461
405	GO:0061008	hepaticobiliary system development	85	18	11.15	0.02566	0.299461
406	GO:0042059	negative regulation of epidermal growth factor receptor signaling pathway	39	10	5.12	0.02582	0.299461
407	GO:0048661	positive regulation of smooth muscle cell proliferation	39	10	5.12	0.02582	0.299461
408	GO:1901185	negative regulation of ERBB signaling pathway	39	10	5.12	0.02582	0.299461
409	GO:0006753	nucleoside phosphate metabolic process	823	127	107.97	0.02616	0.302663
410	GO:0016569	covalent chromatin modification	271	47	35.55	0.02656	0.306541
411	GO:0032434	regulation of proteasomal ubiquitin-dependent protein catabolic process	56	13	7.35	0.0268	0.308559
412	GO:0010558	negative regulation of macromolecule biosynthetic process	945	144	123.98	0.02745	0.312379
413	GO:0009314	response to radiation	305	52	40.01	0.0275	0.312379
414	GO:0016570	histone modification	265	46	34.77	0.02759	0.312379
415	GO:0043066	negative regulation of apoptotic process	593	94	77.8	0.0277	0.312379
416	GO:0002092	positive regulation of receptor internalization	14	5	1.84	0.02783	0.312379
417	GO:0006198	cAMP catabolic process	14	5	1.84	0.02783	0.312379
418	GO:0032204	regulation of telomere maintenance	14	5	1.84	0.02783	0.312379
419	GO:0051310	metaphase plate congression	14	5	1.84	0.02783	0.312379
420	GO:0070498	interleukin-1-mediated signaling pathway	14	5	1.84	0.02783	0.312379
421	GO:0071295	cellular response to vitamin	14	5	1.84	0.02783	0.312379
422	GO:0018193	peptidyl-amino acid modification	649	102	85.14	0.02787	0.312379
423	GO:0007346	regulation of mitotic cell cycle	312	53	40.93	0.02794	0.312379
424	GO:0045913	positive regulation of carbohydrate metabolic process	45	11	5.9	0.02799	0.312379
425	GO:0030705	cytoskeleton-dependent intracellular transport	68	15	8.92	0.02822	0.314205
426	GO:0043069	negative regulation of programmed cell death	601	95	78.85	0.02883	0.320243
427	GO:0035115	embryonic forelimb morphogenesis	29	8	3.8	0.02922	0.323059
428	GO:0040018	positive regulation of multicellular organism growth	29	8	3.8	0.02922	0.323059
429	GO:0065009	regulation of molecular function	1792	261	235.1	0.02973	0.326573
430	GO:0060548	negative regulation of cell death	623	98	81.73	0.03001	0.326573
431	GO:0006351	transcription, DNA-dependent	3140	444	411.94	0.03002	0.326573
432	GO:0071826	ribonucleoprotein complex subunit organization	111	22	14.56	0.03003	0.326573
433	GO:0042255	ribosome assembly	19	6	2.49	0.03009	0.326573
434	GO:0046605	regulation of centrosome cycle	19	6	2.49	0.03009	0.326573
435	GO:0051491	positive regulation of filopodium assembly	19	6	2.49	0.03009	0.326573
436	GO:2000209	regulation of anoikis	19	6	2.49	0.03009	0.326573
437	GO:0007167	enzyme linked receptor protein signaling pathway	877	134	115.06	0.03021	0.327125
438	GO:0031623	receptor internalization	57	13	7.48	0.03069	0.331455
439	GO:0065007	biological regulation	8451	1146	1108.71	0.03081	0.331455
440	GO:0009119	ribonucleoside metabolic process	547	87	71.76	0.03082	0.331455
441	GO:0033121	regulation of purine nucleotide catabolic process	247	43	32.4	0.03093	0.331884
442	GO:0009411	response to UV	99	20	12.99	0.03108	0.332739
443	GO:0042325	regulation of phosphorylation	864	132	113.35	0.03138	0.335192
444	GO:0000281	cytokinesis after mitosis	10	4	1.31	0.03222	0.338811
445	GO:0003157	endocardium development	10	4	1.31	0.03222	0.338811
446	GO:0006895	Golgi to endosome transport	10	4	1.31	0.03222	0.338811
447	GO:0006999	nuclear pore organization	10	4	1.31	0.03222	0.338811
448	GO:0010560	positive regulation of glycoprotein biosynthetic process	10	4	1.31	0.03222	0.338811
449	GO:0051382	kinetochore assembly	10	4	1.31	0.03222	0.338811
450	GO:2000114	regulation of establishment of cell polarity	10	4	1.31	0.03222	0.338811
451	GO:0030811	regulation of nucleotide catabolic process	248	43	32.54	0.03283	0.343512
452	GO:0043547	positive regulation of GTPase activity	150	28	19.68	0.03302	0.343512
453	GO:0000578	embryonic axis specification	35	9	4.59	0.03303	0.343512
454	GO:0031058	positive regulation of histone modification	35	9	4.59	0.03303	0.343512
455	GO:0045931	positive regulation of mitotic cell cycle	35	9	4.59	0.03303	0.343512
456	GO:0001932	regulation of protein phosphorylation	809	124	106.13	0.03319	0.344419
457	GO:0046165	alcohol biosynthetic process	131	25	17.19	0.0333	0.344804
458	GO:0032273	positive regulation of protein polymerization	52	12	6.82	0.03402	0.350725
459	GO:0033138	positive regulation of peptidyl-serine phosphorylation	52	12	6.82	0.03402	0.350725
460	GO:0060828	regulation of canonical Wnt receptor signaling pathway	125	24	16.4	0.03421	0.351917
461	GO:0015980	energy derivation by oxidation of organic compounds	316	53	41.46	0.03452	0.354335
462	GO:0006260	DNA replication	269	46	35.29	0.03473	0.355719
463	GO:0017148	negative regulation of translation	58	13	7.61	0.03497	0.356634
464	GO:0051149	positive regulation of muscle cell differentiation	58	13	7.61	0.03497	0.356634
465	GO:0042147	retrograde transport, endosome to Golgi	30	8	3.94	0.03541	0.360344
466	GO:0034637	cellular carbohydrate biosynthetic process	64	14	8.4	0.03552	0.360688
467	GO:0031175	neuron projection development	684	106	89.74	0.03574	0.361674
468	GO:0030838	positive regulation of actin filament polymerization	41	10	5.38	0.03577	0.361674
469	GO:0000075	cell cycle checkpoint	243	42	31.88	0.03619	0.365141
470	GO:0055086	nucleobase-containing small molecule metabolic process	862	131	113.09	0.03682	0.36602
471	GO:0009118	regulation of nucleoside metabolic process	250	43	32.8	0.03689	0.36602
472	GO:0046822	regulation of nucleocytoplasmic transport	158	29	20.73	0.03715	0.36602
473	GO:0010824	regulation of centrosome duplication	15	5	1.97	0.03735	0.36602
474	GO:0019359	nicotinamide nucleotide biosynthetic process	15	5	1.97	0.03735	0.36602
475	GO:0019363	pyridine nucleotide biosynthetic process	15	5	1.97	0.03735	0.36602
476	GO:0032435	negative regulation of proteasomal ubiquitin-dependent protein catabolic process	15	5	1.97	0.03735	0.36602
477	GO:0046685	response to arsenic-containing substance	15	5	1.97	0.03735	0.36602
478	GO:0047496	vesicle transport along microtubule	15	5	1.97	0.03735	0.36602
479	GO:0048207	vesicle targeting, rough ER to cis-Golgi	15	5	1.97	0.03735	0.36602
480	GO:0048208	COPII vesicle coating	15	5	1.97	0.03735	0.36602
481	GO:1901799	negative regulation of proteasomal protein catabolic process	15	5	1.97	0.03735	0.36602
482	GO:0008299	isoprenoid biosynthetic process	25	7	3.28	0.03736	0.36602
483	GO:0035162	embryonic hemopoiesis	25	7	3.28	0.03736	0.36602
484	GO:0010212	response to ionizing radiation	101	20	13.25	0.0376	0.367437
485	GO:0043297	apical junction assembly	47	11	6.17	0.03766	0.367437
486	GO:0061351	neural precursor cell proliferation	95	19	12.46	0.03833	0.370351
487	GO:0002090	regulation of receptor internalization	20	6	2.62	0.03835	0.370351
488	GO:0003341	cilium movement	20	6	2.62	0.03835	0.370351
489	GO:0033280	response to vitamin D	20	6	2.62	0.03835	0.370351
490	GO:0048103	somatic stem cell division	20	6	2.62	0.03835	0.370351
491	GO:0006446	regulation of translational initiation	53	12	6.95	0.03891	0.374232
492	GO:0045727	positive regulation of translation	53	12	6.95	0.03891	0.374232
493	GO:0001889	liver development	83	17	10.89	0.03949	0.37904
494	GO:0051262	protein tetramerization	77	16	10.1	0.03987	0.38085
495	GO:0034660	ncRNA metabolic process	285	48	37.39	0.03992	0.38085
496	GO:0051223	regulation of protein transport	285	48	37.39	0.03992	0.38085
497	GO:0046620	regulation of organ growth	65	14	8.53	0.04001	0.38094
498	GO:0018105	peptidyl-serine phosphorylation	127	24	16.66	0.04036	0.383501
499	GO:0032774	RNA biosynthetic process	3225	453	423.1	0.04118	0.390509
500	GO:0006399	tRNA metabolic process	121	23	15.87	0.04156	0.393105
501	GO:0009948	anterior/posterior axis specification	42	10	5.51	0.04162	0.393105
502	GO:0006352	DNA-dependent transcription, initiation	226	39	29.65	0.04314	0.40665
503	GO:0051318	G1 phase	48	11	6.3	0.04328	0.407159
504	GO:0048646	anatomical structure formation involved in morphogenesis	1590	231	208.6	0.04338	0.407233
505	GO:0042327	positive regulation of phosphorylation	584	91	76.62	0.04346	0.407233
506	GO:0006457	protein folding	213	37	27.94	0.04395	0.407913
507	GO:0051403	stress-activated MAPK cascade	213	37	27.94	0.04395	0.407913
508	GO:0051338	regulation of transferase activity	655	101	85.93	0.04433	0.407913
509	GO:0051174	regulation of phosphorus metabolic process	1228	181	161.1	0.04466	0.407913
510	GO:0000271	polysaccharide biosynthetic process	60	13	7.87	0.04478	0.407913
511	GO:0007063	regulation of sister chromatid cohesion	11	4	1.44	0.04548	0.407913
512	GO:0007064	mitotic sister chromatid cohesion	11	4	1.44	0.04548	0.407913
513	GO:0007080	mitotic metaphase plate congression	11	4	1.44	0.04548	0.407913
514	GO:0009263	deoxyribonucleotide biosynthetic process	11	4	1.44	0.04548	0.407913
515	GO:0017085	response to insecticide	11	4	1.44	0.04548	0.407913
516	GO:0043064	flagellum organization	11	4	1.44	0.04548	0.407913
517	GO:0043518	negative regulation of DNA damage response, signal transduction by p53 class mediator	11	4	1.44	0.04548	0.407913
518	GO:0046621	negative regulation of organ growth	11	4	1.44	0.04548	0.407913
519	GO:0048268	clathrin coat assembly	11	4	1.44	0.04548	0.407913
520	GO:0051972	regulation of telomerase activity	11	4	1.44	0.04548	0.407913
521	GO:0055015	ventricular cardiac muscle cell development	11	4	1.44	0.04548	0.407913
522	GO:0070584	mitochondrion morphogenesis	11	4	1.44	0.04548	0.407913
523	GO:0071305	cellular response to vitamin D	11	4	1.44	0.04548	0.407913
524	GO:1901797	negative regulation of signal transduction by p53 class mediator	11	4	1.44	0.04548	0.407913
525	GO:0000722	telomere maintenance via recombination	26	7	3.41	0.04553	0.407913
526	GO:0010862	positive regulation of pathway-restricted SMAD protein phosphorylation	26	7	3.41	0.04553	0.407913
527	GO:0044262	cellular carbohydrate metabolic process	207	36	27.16	0.0457	0.407913
528	GO:0060341	regulation of cellular localization	663	102	86.98	0.04575	0.407913
529	GO:0022616	DNA strand elongation	37	9	4.85	0.04586	0.407913
530	GO:0035136	forelimb morphogenesis	37	9	4.85	0.04586	0.407913
531	GO:0046677	response to antibiotic	37	9	4.85	0.04586	0.407913
532	GO:0060324	face development	37	9	4.85	0.04586	0.407913
533	GO:0031329	regulation of cellular catabolic process	446	71	58.51	0.04646	0.412474
534	GO:0001934	positive regulation of protein phosphorylation	572	89	75.04	0.04679	0.414626
535	GO:0001701	in utero embryonic development	329	54	43.16	0.04694	0.415178
536	GO:0007254	JNK cascade	168	30	22.04	0.04748	0.41917
537	GO:0000086	G2/M transition of mitotic cell cycle	142	26	18.63	0.04768	0.420152
538	GO:0043276	anoikis	21	6	2.76	0.04792	0.420184
539	GO:0046329	negative regulation of JNK cascade	21	6	2.76	0.04792	0.420184
540	GO:0007169	transmembrane receptor protein tyrosine kinase signaling pathway	622	96	81.6	0.04795	0.420184
541	GO:0000959	mitochondrial RNA metabolic process	16	5	2.1	0.04863	0.42146
542	GO:0007004	telomere maintenance via telomerase	16	5	2.1	0.04863	0.42146
543	GO:0008105	asymmetric protein localization	16	5	2.1	0.04863	0.42146
544	GO:0009214	cyclic nucleotide catabolic process	16	5	2.1	0.04863	0.42146
545	GO:0010955	negative regulation of protein processing	16	5	2.1	0.04863	0.42146
546	GO:0090114	COPII-coated vesicle budding	16	5	2.1	0.04863	0.42146
547	GO:0046847	filopodium assembly	49	11	6.43	0.04945	0.427003
548	GO:0050684	regulation of mRNA processing	49	11	6.43	0.04945	0.427003
549	GO:0033692	cellular polysaccharide biosynthetic process	55	12	7.22	0.05014	0.432172
550	GO:0018279	protein N-linked glycosylation via asparagine	92	18	12.07	0.05181	0.445754
551	GO:0016044	cellular membrane organization	414	66	54.31	0.05195	0.446148
552	GO:0031098	stress-activated protein kinase signaling cascade	216	37	28.34	0.05247	0.449797
553	GO:2001251	negative regulation of chromosome organization	38	9	4.99	0.05337	0.456685
554	GO:1901617	organic hydroxy compound biosynthetic process	157	28	20.6	0.05476	0.467733
555	GO:0080135	regulation of cellular response to stress	278	46	36.47	0.05594	0.476951
556	GO:0090150	establishment of protein localization to membrane	50	11	6.56	0.05618	0.478136
557	GO:0018196	peptidyl-asparagine modification	93	18	12.2	0.05669	0.480747
558	GO:0090101	negative regulation of transmembrane receptor protein serine/threonine kinase signaling pathway	93	18	12.2	0.05669	0.480747
559	GO:0071156	regulation of cell cycle arrest	265	44	34.77	0.05769	0.488353
560	GO:0043687	post-translational protein modification	191	33	25.06	0.05807	0.49066
561	GO:0007162	negative regulation of cell adhesion	87	17	11.41	0.05817	0.49066
562	GO:0044344	cellular response to fibroblast growth factor stimulus	158	28	20.73	0.05856	0.492896
563	GO:0019674	NAD metabolic process	22	6	2.89	0.05884	0.492896
564	GO:0030728	ovulation	22	6	2.89	0.05884	0.492896
565	GO:0014075	response to amine stimulus	33	8	4.33	0.05906	0.492896
566	GO:0033059	cellular pigmentation	33	8	4.33	0.05906	0.492896
567	GO:0071479	cellular response to ionizing radiation	33	8	4.33	0.05906	0.492896
568	GO:0048515	spermatid differentiation	81	16	10.63	0.05957	0.495615
569	GO:0010638	positive regulation of organelle organization	205	35	26.89	0.06025	0.495615
570	GO:0045934	negative regulation of nucleobase-containing compound metabolic process	915	136	120.04	0.06051	0.495615
571	GO:0051253	negative regulation of RNA metabolic process	836	125	109.68	0.06057	0.495615
572	GO:0061024	membrane organization	418	66	54.84	0.06109	0.495615
573	GO:0071375	cellular response to peptide hormone stimulus	273	45	35.82	0.06123	0.495615
574	GO:1901653	cellular response to peptide	273	45	35.82	0.06123	0.495615
575	GO:0006086	acetyl-CoA biosynthetic process from pyruvate	12	4	1.57	0.06134	0.495615
576	GO:0008631	intrinsic apoptotic signaling pathway in response to oxidative stress	12	4	1.57	0.06134	0.495615
577	GO:0010510	regulation of acetyl-CoA biosynthetic process from pyruvate	12	4	1.57	0.06134	0.495615
578	GO:0043508	negative regulation of JUN kinase activity	12	4	1.57	0.06134	0.495615
579	GO:0043968	histone H2A acetylation	12	4	1.57	0.06134	0.495615
580	GO:0006144	purine nucleobase metabolic process	39	9	5.12	0.06163	0.495615
581	GO:0010833	telomere maintenance via telomere lengthening	39	9	5.12	0.06163	0.495615
582	GO:0001522	pseudouridine synthesis	17	5	2.23	0.06169	0.495615
583	GO:0006278	RNA-dependent DNA replication	17	5	2.23	0.06169	0.495615
584	GO:0006303	double-strand break repair via nonhomologous end joining	17	5	2.23	0.06169	0.495615
585	GO:0021544	subpallium development	17	5	2.23	0.06169	0.495615
586	GO:0042359	vitamin D metabolic process	17	5	2.23	0.06169	0.495615
587	GO:0060788	ectodermal placode formation	17	5	2.23	0.06169	0.495615
588	GO:0071696	ectodermal placode development	17	5	2.23	0.06169	0.495615
589	GO:0071697	ectodermal placode morphogenesis	17	5	2.23	0.06169	0.495615
590	GO:0030010	establishment of cell polarity	69	14	9.05	0.06196	0.49694
591	GO:0071774	response to fibroblast growth factor stimulus	159	28	20.86	0.06253	0.500663
592	GO:0051297	centrosome organization	63	13	8.27	0.06284	0.502295
593	GO:0007492	endoderm development	57	12	7.48	0.06339	0.504986
594	GO:0070585	protein localization to mitochondrion	57	12	7.48	0.06339	0.504986
595	GO:0046328	regulation of JNK cascade	133	24	17.45	0.06368	0.506443
596	GO:0019637	organophosphate metabolic process	1192	174	156.38	0.06389	0.507261
597	GO:0007243	intracellular protein kinase cascade	874	130	114.66	0.06417	0.508631
598	GO:0006270	DNA replication initiation	28	7	3.67	0.06507	0.513185
599	GO:0032465	regulation of cytokinesis	28	7	3.67	0.06507	0.513185
600	GO:0048260	positive regulation of receptor-mediated endocytosis	28	7	3.67	0.06507	0.513185
601	GO:0044264	cellular polysaccharide metabolic process	82	16	10.76	0.06538	0.513996
602	GO:0040008	regulation of growth	511	79	67.04	0.06539	0.513996
603	GO:0019220	regulation of phosphate metabolic process	1215	177	159.4	0.06569	0.515498
604	GO:0031400	negative regulation of protein modification process	316	51	41.46	0.0667	0.522557
605	GO:0007286	spermatid development	76	15	9.97	0.06701	0.523253
606	GO:0090090	negative regulation of canonical Wnt receptor signaling pathway	76	15	9.97	0.06701	0.523253
607	GO:0034654	nucleobase-containing compound biosynthetic process	3511	487	460.62	0.06843	0.533087
608	GO:0006091	generation of precursor metabolites and energy	435	68	57.07	0.06867	0.533087
609	GO:0006271	DNA strand elongation involved in DNA replication	34	8	4.46	0.06872	0.533087
610	GO:0007031	peroxisome organization	34	8	4.46	0.06872	0.533087
611	GO:1901565	organonitrogen compound catabolic process	726	109	95.25	0.06922	0.536087
612	GO:0019395	fatty acid oxidation	89	17	11.68	0.06949	0.537298
613	GO:0051052	regulation of DNA metabolic process	201	34	26.37	0.07031	0.542752
614	GO:0051172	negative regulation of nitrogen compound metabolic process	928	137	121.75	0.07053	0.543563
615	GO:0010676	positive regulation of cellular carbohydrate metabolic process	40	9	5.25	0.07067	0.543642
616	GO:0009108	coenzyme biosynthetic process	102	19	13.38	0.07077	0.543642
617	GO:0043549	regulation of kinase activity	634	96	83.18	0.07099	0.544448
618	GO:0000080	G1 phase of mitotic cell cycle	46	10	6.03	0.07144	0.546129
619	GO:0006283	transcription-coupled nucleotide-excision repair	46	10	6.03	0.07144	0.546129
620	GO:0007281	germ cell development	135	24	17.71	0.07322	0.55757
621	GO:0048585	negative regulation of response to stimulus	771	115	101.15	0.07327	0.55757
622	GO:0006367	transcription initiation from RNA polymerase II promoter	195	33	25.58	0.07329	0.55757
623	GO:0050680	negative regulation of epithelial cell proliferation	77	15	10.1	0.07358	0.558877
624	GO:0010629	negative regulation of gene expression	894	132	117.29	0.07447	0.564731
625	GO:0008543	fibroblast growth factor receptor signaling pathway	142	25	18.63	0.07524	0.569657
626	GO:0006405	RNA export from nucleus	71	14	9.31	0.0755	0.570374
627	GO:0051130	positive regulation of cellular component organization	480	74	62.97	0.07601	0.570374
628	GO:0032386	regulation of intracellular transport	257	42	33.72	0.07635	0.570374
629	GO:0001953	negative regulation of cell-matrix adhesion	18	5	2.36	0.07654	0.570374
630	GO:0010039	response to iron ion	18	5	2.36	0.07654	0.570374
631	GO:0016572	histone phosphorylation	18	5	2.36	0.07654	0.570374
632	GO:0036314	response to sterol	18	5	2.36	0.07654	0.570374
633	GO:0055012	ventricular cardiac muscle cell differentiation	18	5	2.36	0.07654	0.570374
634	GO:0070723	response to cholesterol	18	5	2.36	0.07654	0.570374
635	GO:0072525	pyridine-containing compound biosynthetic process	18	5	2.36	0.07654	0.570374
636	GO:0051302	regulation of cell division	84	16	11.02	0.07813	0.577376
637	GO:0001952	regulation of cell-matrix adhesion	59	12	7.74	0.07876	0.577376
638	GO:0048666	neuron development	788	117	103.38	0.07878	0.577376
639	GO:0071495	cellular response to endogenous stimulus	709	106	93.02	0.07884	0.577376
640	GO:0030433	ER-associated protein catabolic process	35	8	4.59	0.0793	0.577376
641	GO:0034644	cellular response to UV	35	8	4.59	0.0793	0.577376
642	GO:0009890	negative regulation of biosynthetic process	998	146	130.93	0.07968	0.577376
643	GO:0007007	inner mitochondrial membrane organization	13	4	1.71	0.07971	0.577376
644	GO:0032048	cardiolipin metabolic process	13	4	1.71	0.07971	0.577376
645	GO:0032543	mitochondrial translation	13	4	1.71	0.07971	0.577376
646	GO:0032878	regulation of establishment or maintenance of cell polarity	13	4	1.71	0.07971	0.577376
647	GO:0046827	positive regulation of protein export from nucleus	13	4	1.71	0.07971	0.577376
648	GO:0048194	Golgi vesicle budding	13	4	1.71	0.07971	0.577376
649	GO:0050686	negative regulation of mRNA processing	13	4	1.71	0.07971	0.577376
650	GO:0050812	regulation of acyl-CoA biosynthetic process	13	4	1.71	0.07971	0.577376
651	GO:0071777	positive regulation of cell cycle cytokinesis	13	4	1.71	0.07971	0.577376
652	GO:2000104	negative regulation of DNA-dependent DNA replication	13	4	1.71	0.07971	0.577376
653	GO:0018107	peptidyl-threonine phosphorylation	53	11	6.95	0.07992	0.577376
654	GO:0043467	regulation of generation of precursor metabolites and energy	53	11	6.95	0.07992	0.577376
655	GO:0060491	regulation of cell projection assembly	53	11	6.95	0.07992	0.577376
656	GO:0006325	chromatin organization	524	80	68.74	0.0801	0.577795
657	GO:0001738	morphogenesis of a polarized epithelium	41	9	5.38	0.08048	0.578539
658	GO:0030850	prostate gland development	47	10	6.17	0.08057	0.578539
659	GO:0090002	establishment of protein localization to plasma membrane	47	10	6.17	0.08057	0.578539
660	GO:0022618	ribonucleoprotein complex assembly	104	19	13.64	0.08269	0.592862
661	GO:0043506	regulation of JUN kinase activity	72	14	9.45	0.08293	0.593035
662	GO:0032535	regulation of cellular component size	177	30	23.22	0.08309	0.593035
663	GO:0051098	regulation of binding	177	30	23.22	0.08309	0.593035
664	GO:0009896	positive regulation of catabolic process	137	24	17.97	0.08368	0.596346
665	GO:0010559	regulation of glycoprotein biosynthetic process	24	6	3.15	0.08475	0.597257
666	GO:0032201	telomere maintenance via semi-conservative replication	24	6	3.15	0.08475	0.597257
667	GO:0035020	regulation of Rac protein signal transduction	24	6	3.15	0.08475	0.597257
668	GO:0046825	regulation of protein export from nucleus	24	6	3.15	0.08475	0.597257
669	GO:0051445	regulation of meiotic cell cycle	24	6	3.15	0.08475	0.597257
670	GO:0060998	regulation of dendritic spine development	24	6	3.15	0.08475	0.597257
671	GO:0090003	regulation of establishment of protein localization to plasma membrane	24	6	3.15	0.08475	0.597257
672	GO:0008154	actin polymerization or depolymerization	124	22	16.27	0.08492	0.597257
673	GO:0034332	adherens junction organization	85	16	11.15	0.08507	0.597257
674	GO:0043473	pigmentation	85	16	11.15	0.08507	0.597257
675	GO:0016072	rRNA metabolic process	111	20	14.56	0.0857	0.600789
676	GO:0006487	protein N-linked glycosylation	98	18	12.86	0.08585	0.60095
677	GO:0023057	negative regulation of signaling	669	100	87.77	0.08601	0.601181
678	GO:0009880	embryonic pattern specification	60	12	7.87	0.08726	0.608958
679	GO:0032872	regulation of stress-activated MAPK cascade	151	26	19.81	0.08738	0.608958
680	GO:0048518	positive regulation of biological process	3394	469	445.27	0.08827	0.613028
681	GO:0042551	neuron maturation	30	7	3.94	0.08897	0.613028
682	GO:0006997	nucleus organization	54	11	7.08	0.08904	0.613028
683	GO:0002474	antigen processing and presentation of peptide antigen via MHC class I	92	17	12.07	0.08908	0.613028
684	GO:0005976	polysaccharide metabolic process	92	17	12.07	0.08908	0.613028
685	GO:0034440	lipid oxidation	92	17	12.07	0.08908	0.613028
686	GO:0006364	rRNA processing	105	19	13.78	0.08913	0.613028
687	GO:0033002	muscle cell proliferation	105	19	13.78	0.08913	0.613028
688	GO:0070925	organelle assembly	105	19	13.78	0.08913	0.613028
689	GO:0018209	peptidyl-serine modification	138	24	18.1	0.08927	0.6131
690	GO:0002040	sprouting angiogenesis	48	10	6.3	0.09039	0.619251
691	GO:0016032	viral reproduction	678	101	88.95	0.09061	0.619251
692	GO:0035384	thioester biosynthetic process	36	8	4.72	0.09078	0.619251
693	GO:0071616	acyl-CoA biosynthetic process	36	8	4.72	0.09078	0.619251
694	GO:0008033	tRNA processing	73	14	9.58	0.09082	0.619251
695	GO:0045892	negative regulation of transcription, DNA-dependent	808	119	106	0.09137	0.622105
696	GO:0070302	regulation of stress-activated protein kinase signaling cascade	152	26	19.94	0.09285	0.627833
697	GO:0006898	receptor-mediated endocytosis	132	23	17.32	0.09309	0.627833
698	GO:0045444	fat cell differentiation	132	23	17.32	0.09309	0.627833
699	GO:0006625	protein targeting to peroxisome	19	5	2.49	0.09314	0.627833
700	GO:0021591	ventricular system development	19	5	2.49	0.09314	0.627833
701	GO:0072662	protein localization to peroxisome	19	5	2.49	0.09314	0.627833
702	GO:0072663	establishment of protein localization to peroxisome	19	5	2.49	0.09314	0.627833
703	GO:0009968	negative regulation of signal transduction	636	95	83.44	0.09343	0.628892
704	GO:0010648	negative regulation of cell communication	672	100	88.16	0.09369	0.629746
705	GO:0016358	dendrite development	119	21	15.61	0.09472	0.635766
706	GO:0017038	protein import	241	39	31.62	0.09515	0.637748
707	GO:0019217	regulation of fatty acid metabolic process	80	15	10.5	0.09576	0.639119
708	GO:0006112	energy reserve metabolic process	166	28	21.78	0.09579	0.639119
709	GO:0044764	multi-organism cellular process	680	101	89.21	0.09584	0.639119
710	GO:0048468	cell development	1467	209	192.46	0.09599	0.639119
711	GO:0006406	mRNA export from nucleus	61	12	8	0.0963	0.639119
712	GO:0021987	cerebral cortex development	61	12	8	0.0963	0.639119
713	GO:0035050	embryonic heart tube development	61	12	8	0.0963	0.639119
714	GO:0019438	aromatic compound biosynthetic process	3566	491	467.83	0.09725	0.64452
715	GO:0071824	protein-DNA complex subunit organization	153	26	20.07	0.09854	0.647652
716	GO:0051100	negative regulation of binding	74	14	9.71	0.09915	0.647652
717	GO:0043516	regulation of DNA damage response, signal transduction by p53 class mediator	25	6	3.28	0.09971	0.647652
718	GO:0043616	keratinocyte proliferation	25	6	3.28	0.09971	0.647652
719	GO:0090329	regulation of DNA-dependent DNA replication	25	6	3.28	0.09971	0.647652
720	GO:1901796	regulation of signal transduction by p53 class mediator	25	6	3.28	0.09971	0.647652
721	GO:0055072	iron ion homeostasis	87	16	11.41	0.10011	0.647652
722	GO:0051128	regulation of cellular component organization	1227	176	160.97	0.10031	0.647652
723	GO:0000042	protein targeting to Golgi	14	4	1.84	0.10046	0.647652
724	GO:0006607	NLS-bearing substrate import into nucleus	14	4	1.84	0.10046	0.647652
725	GO:0031122	cytoplasmic microtubule organization	14	4	1.84	0.10046	0.647652
726	GO:0042149	cellular response to glucose starvation	14	4	1.84	0.10046	0.647652
727	GO:0042634	regulation of hair cycle	14	4	1.84	0.10046	0.647652
728	GO:0043496	regulation of protein homodimerization activity	14	4	1.84	0.10046	0.647652
729	GO:0048368	lateral mesoderm development	14	4	1.84	0.10046	0.647652
730	GO:0051193	regulation of cofactor metabolic process	14	4	1.84	0.10046	0.647652
731	GO:0051196	regulation of coenzyme metabolic process	14	4	1.84	0.10046	0.647652
732	GO:0071108	protein K48-linked deubiquitination	14	4	1.84	0.10046	0.647652
733	GO:0071526	semaphorin-plexin signaling pathway	14	4	1.84	0.10046	0.647652
734	GO:0071775	regulation of cell cycle cytokinesis	14	4	1.84	0.10046	0.647652
735	GO:0003143	embryonic heart tube morphogenesis	49	10	6.43	0.10088	0.648593
736	GO:0090263	positive regulation of canonical Wnt receptor signaling pathway	49	10	6.43	0.10088	0.648593
737	GO:0044271	cellular nitrogen compound biosynthetic process	3652	502	479.12	0.10179	0.653118
738	GO:0018130	heterocycle biosynthetic process	3577	492	469.28	0.10188	0.653118
739	GO:0042177	negative regulation of protein catabolic process	43	9	5.64	0.10246	0.653118
740	GO:0006891	intra-Golgi vesicle-mediated transport	31	7	4.07	0.10254	0.653118
741	GO:0065002	intracellular protein transmembrane transport	31	7	4.07	0.10254	0.653118
742	GO:0071806	protein transmembrane transport	31	7	4.07	0.10254	0.653118
743	GO:0048813	dendrite morphogenesis	68	13	8.92	0.10255	0.653118
744	GO:0010810	regulation of cell-substrate adhesion	107	19	14.04	0.10294	0.653611
745	GO:0045787	positive regulation of cell cycle	107	19	14.04	0.10294	0.653611
746	GO:0043488	regulation of mRNA stability	37	8	4.85	0.10318	0.653611
747	GO:0046320	regulation of fatty acid oxidation	37	8	4.85	0.10318	0.653611
748	GO:0060070	canonical Wnt receptor signaling pathway	181	30	23.75	0.10361	0.655458
749	GO:0045859	regulation of protein kinase activity	604	90	79.24	0.10451	0.660269
750	GO:1901362	organic cyclic compound biosynthetic process	3677	505	482.4	0.10512	0.663237
751	GO:0001824	blastocyst development	62	12	8.13	0.10589	0.666318
752	GO:0042058	regulation of epidermal growth factor receptor signaling pathway	62	12	8.13	0.10589	0.666318
753	GO:0070507	regulation of microtubule cytoskeleton organization	75	14	9.84	0.10795	0.678379
754	GO:0044092	negative regulation of molecular function	663	98	86.98	0.10878	0.679851
755	GO:0010923	negative regulation of phosphatase activity	56	11	7.35	0.10909	0.679851
756	GO:0018210	peptidyl-threonine modification	56	11	7.35	0.10909	0.679851
757	GO:0072655	establishment of protein localization to mitochondrion	56	11	7.35	0.10909	0.679851
758	GO:0006469	negative regulation of protein kinase activity	148	25	19.42	0.10912	0.679851
759	GO:0045333	cellular respiration	148	25	19.42	0.10912	0.679851
760	GO:0051347	positive regulation of transferase activity	441	67	57.86	0.10919	0.679851
761	GO:0021537	telencephalon development	155	26	20.33	0.11059	0.687663
762	GO:0000726	non-recombinational repair	20	5	2.62	0.1114	0.68998
763	GO:0043574	peroxisomal transport	20	5	2.62	0.1114	0.68998
764	GO:0045132	meiotic chromosome segregation	20	5	2.62	0.1114	0.68998
765	GO:0051235	maintenance of location	203	33	26.63	0.11158	0.690192
766	GO:0043393	regulation of protein binding	95	17	12.46	0.11191	0.691329
767	GO:0010906	regulation of glucose metabolic process	82	15	10.76	0.11262	0.694396
768	GO:0055114	oxidation-reduction process	542	81	71.11	0.1127	0.694396
769	GO:0051348	negative regulation of transferase activity	169	28	22.17	0.11306	0.69542
770	GO:0031327	negative regulation of cellular biosynthetic process	984	142	129.09	0.11316	0.69542
771	GO:0048259	regulation of receptor-mediated endocytosis	44	9	5.77	0.11461	0.699372
772	GO:0000380	alternative mRNA splicing, via spliceosome	26	6	3.41	0.11597	0.699372
773	GO:0001975	response to amphetamine	26	6	3.41	0.11597	0.699372
774	GO:0008333	endosome to lysosome transport	26	6	3.41	0.11597	0.699372
775	GO:0032873	negative regulation of stress-activated MAPK cascade	26	6	3.41	0.11597	0.699372
776	GO:0045494	photoreceptor cell maintenance	26	6	3.41	0.11597	0.699372
777	GO:0046579	positive regulation of Ras protein signal transduction	26	6	3.41	0.11597	0.699372
778	GO:0048199	vesicle targeting, to, from or within Golgi	26	6	3.41	0.11597	0.699372
779	GO:0051893	regulation of focal adhesion assembly	26	6	3.41	0.11597	0.699372
780	GO:0060043	regulation of cardiac muscle cell proliferation	26	6	3.41	0.11597	0.699372
781	GO:0070303	negative regulation of stress-activated protein kinase signaling cascade	26	6	3.41	0.11597	0.699372
782	GO:0090109	regulation of cell-substrate junction assembly	26	6	3.41	0.11597	0.699372
783	GO:0072521	purine-containing compound metabolic process	716	105	93.93	0.11598	0.699372
784	GO:0070555	response to interleukin-1	63	12	8.27	0.11602	0.699372
785	GO:1901184	regulation of ERBB signaling pathway	63	12	8.27	0.11602	0.699372
786	GO:0044255	cellular lipid metabolic process	825	120	108.23	0.11651	0.699844
787	GO:0034330	cell junction organization	197	32	25.84	0.11652	0.699844
788	GO:0009798	axis specification	89	16	11.68	0.11669	0.699844
789	GO:0071901	negative regulation of protein serine/threonine kinase activity	89	16	11.68	0.11669	0.699844
790	GO:0051222	positive regulation of protein transport	170	28	22.3	0.11923	0.713569
791	GO:0034504	protein localization to nucleus	246	39	32.27	0.11928	0.713569
792	GO:0006733	oxidoreduction coenzyme metabolic process	57	11	7.48	0.12002	0.715657
793	GO:0019827	stem cell maintenance	96	17	12.59	0.12023	0.715657
794	GO:0016192	vesicle-mediated transport	885	128	116.11	0.12141	0.715657
795	GO:2001020	regulation of response to DNA damage stimulus	83	15	10.89	0.12168	0.715657
796	GO:0006637	acyl-CoA metabolic process	70	13	9.18	0.12188	0.715657
797	GO:0031056	regulation of histone modification	70	13	9.18	0.12188	0.715657
798	GO:0035383	thioester metabolic process	70	13	9.18	0.12188	0.715657
799	GO:0048659	smooth muscle cell proliferation	70	13	9.18	0.12188	0.715657
800	GO:0010720	positive regulation of cell development	150	25	19.68	0.12227	0.715657
801	GO:0032869	cellular response to insulin stimulus	205	33	26.89	0.12285	0.715657
802	GO:0000301	retrograde transport, vesicle recycling within Golgi	15	4	1.97	0.12341	0.715657
803	GO:0001556	oocyte maturation	15	4	1.97	0.12341	0.715657
804	GO:0001919	regulation of receptor recycling	15	4	1.97	0.12341	0.715657
805	GO:0006085	acetyl-CoA biosynthetic process	15	4	1.97	0.12341	0.715657
806	GO:0007350	blastoderm segmentation	15	4	1.97	0.12341	0.715657
807	GO:0007351	tripartite regional subdivision	15	4	1.97	0.12341	0.715657
808	GO:0007413	axonal fasciculation	15	4	1.97	0.12341	0.715657
809	GO:0008595	anterior/posterior axis specification, embryo	15	4	1.97	0.12341	0.715657
810	GO:0010888	negative regulation of lipid storage	15	4	1.97	0.12341	0.715657
811	GO:0016998	cell wall macromolecule catabolic process	15	4	1.97	0.12341	0.715657
812	GO:0032467	positive regulation of cytokinesis	15	4	1.97	0.12341	0.715657
813	GO:0035066	positive regulation of histone acetylation	15	4	1.97	0.12341	0.715657
814	GO:0060039	pericardium development	15	4	1.97	0.12341	0.715657
815	GO:0072600	establishment of protein localization to Golgi	15	4	1.97	0.12341	0.715657
816	GO:2001244	positive regulation of intrinsic apoptotic signaling pathway	15	4	1.97	0.12341	0.715657
817	GO:0006626	protein targeting to mitochondrion	51	10	6.69	0.1239	0.716742
818	GO:0051289	protein homotetramerization	51	10	6.69	0.1239	0.716742
819	GO:0022612	gland morphogenesis	110	19	14.43	0.12603	0.728173
820	GO:0030512	negative regulation of transforming growth factor beta receptor signaling pathway	64	12	8.4	0.12668	0.728411
821	GO:0043407	negative regulation of MAP kinase activity	64	12	8.4	0.12668	0.728411
822	GO:0006611	protein export from nucleus	45	9	5.9	0.12751	0.728411
823	GO:0009060	aerobic respiration	45	9	5.9	0.12751	0.728411
824	GO:0071482	cellular response to light stimulus	45	9	5.9	0.12751	0.728411
825	GO:0006612	protein targeting to membrane	151	25	19.81	0.12919	0.728411
826	GO:0032147	activation of protein kinase activity	234	37	30.7	0.12978	0.728411
827	GO:0043086	negative regulation of catalytic activity	511	76	67.04	0.13018	0.728411
828	GO:0035264	multicellular organism growth	124	21	16.27	0.13045	0.728411
829	GO:0043954	cellular component maintenance	39	8	5.12	0.13061	0.728411
830	GO:0000718	nucleotide-excision repair, DNA damage removal	21	5	2.76	0.13124	0.728411
831	GO:0001881	receptor recycling	21	5	2.76	0.13124	0.728411
832	GO:0009127	purine nucleoside monophosphate biosynthetic process	21	5	2.76	0.13124	0.728411
833	GO:0009168	purine ribonucleoside monophosphate biosynthetic process	21	5	2.76	0.13124	0.728411
834	GO:0042982	amyloid precursor protein metabolic process	21	5	2.76	0.13124	0.728411
835	GO:0044349	DNA excision	21	5	2.76	0.13124	0.728411
836	GO:0007044	cell-substrate junction assembly	58	11	7.61	0.13154	0.728411
837	GO:0043507	positive regulation of JUN kinase activity	58	11	7.61	0.13154	0.728411
838	GO:0051781	positive regulation of cell division	58	11	7.61	0.13154	0.728411
839	GO:0006304	DNA modification	71	13	9.31	0.13228	0.728411
840	GO:0008088	axon cargo transport	33	7	4.33	0.13282	0.728411
841	GO:0032091	negative regulation of protein binding	33	7	4.33	0.13282	0.728411
842	GO:0032784	regulation of DNA-dependent transcription, elongation	33	7	4.33	0.13282	0.728411
843	GO:0048009	insulin-like growth factor receptor signaling pathway	33	7	4.33	0.13282	0.728411
844	GO:0006047	UDP-N-acetylglucosamine metabolic process	10	3	1.31	0.13345	0.728411
845	GO:0006448	regulation of translational elongation	10	3	1.31	0.13345	0.728411
846	GO:0008356	asymmetric cell division	10	3	1.31	0.13345	0.728411
847	GO:0009113	purine nucleobase biosynthetic process	10	3	1.31	0.13345	0.728411
848	GO:0010613	positive regulation of cardiac muscle hypertrophy	10	3	1.31	0.13345	0.728411
849	GO:0010738	regulation of protein kinase A signaling cascade	10	3	1.31	0.13345	0.728411
850	GO:0014742	positive regulation of muscle hypertrophy	10	3	1.31	0.13345	0.728411
851	GO:0021670	lateral ventricle development	10	3	1.31	0.13345	0.728411
852	GO:0022038	corpus callosum development	10	3	1.31	0.13345	0.728411
853	GO:0032096	negative regulation of response to food	10	3	1.31	0.13345	0.728411
854	GO:0032099	negative regulation of appetite	10	3	1.31	0.13345	0.728411
855	GO:0032482	Rab protein signal transduction	10	3	1.31	0.13345	0.728411
856	GO:0032483	regulation of Rab protein signal transduction	10	3	1.31	0.13345	0.728411
857	GO:0032506	cytokinetic process	10	3	1.31	0.13345	0.728411
858	GO:0032743	positive regulation of interleukin-2 production	10	3	1.31	0.13345	0.728411
859	GO:0033160	positive regulation of protein import into nucleus, translocation	10	3	1.31	0.13345	0.728411
860	GO:0035082	axoneme assembly	10	3	1.31	0.13345	0.728411
861	GO:0045821	positive regulation of glycolysis	10	3	1.31	0.13345	0.728411
862	GO:0050860	negative regulation of T cell receptor signaling pathway	10	3	1.31	0.13345	0.728411
863	GO:0051323	metaphase	10	3	1.31	0.13345	0.728411
864	GO:0097009	energy homeostasis	10	3	1.31	0.13345	0.728411
865	GO:0010259	multicellular organismal aging	27	6	3.54	0.13346	0.728411
866	GO:0035337	fatty-acyl-CoA metabolic process	27	6	3.54	0.13346	0.728411
867	GO:0045600	positive regulation of fat cell differentiation	27	6	3.54	0.13346	0.728411
868	GO:0040007	growth	773	112	101.41	0.13501	0.736022
869	GO:0019915	lipid storage	52	10	6.82	0.1364	0.741891
870	GO:0097306	cellular response to alcohol	52	10	6.82	0.1364	0.741891
871	GO:0005977	glycogen metabolic process	65	12	8.53	0.13787	0.748166
872	GO:0090305	nucleic acid phosphodiester bond hydrolysis	65	12	8.53	0.13787	0.748166
873	GO:0042733	embryonic digit morphogenesis	46	9	6.03	0.14115	0.765088
874	GO:0001841	neural tube formation	92	16	12.07	0.14444	0.779116
875	GO:0031334	positive regulation of protein complex assembly	92	16	12.07	0.14444	0.779116
876	GO:0071417	cellular response to organic nitrogen	357	54	46.84	0.14535	0.779116
877	GO:0055024	regulation of cardiac muscle tissue development	40	8	5.25	0.14559	0.779116
878	GO:0070830	tight junction assembly	40	8	5.25	0.14559	0.779116
879	GO:0071347	cellular response to interleukin-1	40	8	5.25	0.14559	0.779116
880	GO:0034329	cell junction assembly	174	28	22.83	0.14595	0.779116
881	GO:0006163	purine nucleotide metabolic process	682	99	89.47	0.14723	0.779116
882	GO:0008064	regulation of actin polymerization or depolymerization	99	17	12.99	0.14735	0.779116
883	GO:0007051	spindle organization	79	14	10.36	0.14758	0.779116
884	GO:0065004	protein-DNA complex assembly	133	22	17.45	0.14817	0.779116
885	GO:0007143	female meiosis	16	4	2.1	0.14834	0.779116
886	GO:0010611	regulation of cardiac muscle hypertrophy	16	4	2.1	0.14834	0.779116
887	GO:0010634	positive regulation of epithelial cell migration	16	4	2.1	0.14834	0.779116
888	GO:0030517	negative regulation of axon extension	16	4	2.1	0.14834	0.779116
889	GO:0032105	negative regulation of response to extracellular stimulus	16	4	2.1	0.14834	0.779116
890	GO:0032108	negative regulation of response to nutrient levels	16	4	2.1	0.14834	0.779116
891	GO:0044036	cell wall macromolecule metabolic process	16	4	2.1	0.14834	0.779116
892	GO:0045070	positive regulation of viral genome replication	16	4	2.1	0.14834	0.779116
893	GO:0071554	cell wall organization or biogenesis	16	4	2.1	0.14834	0.779116
894	GO:0090004	positive regulation of establishment of protein localization to plasma membrane	16	4	2.1	0.14834	0.779116
895	GO:2000758	positive regulation of peptidyl-lysine acetylation	16	4	2.1	0.14834	0.779116
896	GO:0007435	salivary gland morphogenesis	34	7	4.46	0.14944	0.779116
897	GO:0032881	regulation of polysaccharide metabolic process	34	7	4.46	0.14944	0.779116
898	GO:0042992	negative regulation of transcription factor import into nucleus	34	7	4.46	0.14944	0.779116
899	GO:0060038	cardiac muscle cell proliferation	34	7	4.46	0.14944	0.779116
900	GO:0060420	regulation of heart growth	34	7	4.46	0.14944	0.779116
901	GO:0090130	tissue migration	34	7	4.46	0.14944	0.779116
902	GO:1901888	regulation of cell junction assembly	34	7	4.46	0.14944	0.779116
903	GO:0045454	cell redox homeostasis	53	10	6.95	0.14953	0.779116
904	GO:0006073	cellular glucan metabolic process	66	12	8.66	0.14958	0.779116
905	GO:0033135	regulation of peptidyl-serine phosphorylation	66	12	8.66	0.14958	0.779116
906	GO:0044042	glucan metabolic process	66	12	8.66	0.14958	0.779116
907	GO:0006109	regulation of carbohydrate metabolic process	106	18	13.91	0.14983	0.779116
908	GO:0006354	DNA-dependent transcription, elongation	106	18	13.91	0.14983	0.779116
909	GO:0030534	adult behavior	106	18	13.91	0.14983	0.779116
910	GO:0051147	regulation of muscle cell differentiation	106	18	13.91	0.14983	0.779116
911	GO:0031669	cellular response to nutrient levels	113	19	14.82	0.15194	0.780116
912	GO:0033674	positive regulation of kinase activity	430	64	56.41	0.15208	0.780116
913	GO:0006084	acetyl-CoA metabolic process	28	6	3.67	0.15211	0.780116
914	GO:0048854	brain morphogenesis	28	6	3.67	0.15211	0.780116
915	GO:0051057	positive regulation of small GTPase mediated signal transduction	28	6	3.67	0.15211	0.780116
916	GO:0006071	glycerol metabolic process	22	5	2.89	0.15253	0.780116
917	GO:0006298	mismatch repair	22	5	2.89	0.15253	0.780116
918	GO:0010632	regulation of epithelial cell migration	22	5	2.89	0.15253	0.780116
919	GO:0010718	positive regulation of epithelial to mesenchymal transition	22	5	2.89	0.15253	0.780116
920	GO:0032094	response to food	22	5	2.89	0.15253	0.780116
921	GO:0032728	positive regulation of interferon-beta production	22	5	2.89	0.15253	0.780116
922	GO:0034605	cellular response to heat	22	5	2.89	0.15253	0.780116
923	GO:0040020	regulation of meiosis	22	5	2.89	0.15253	0.780116
924	GO:0050922	negative regulation of chemotaxis	22	5	2.89	0.15253	0.780116
925	GO:0061077	chaperone-mediated protein folding	22	5	2.89	0.15253	0.780116
926	GO:0045216	cell-cell junction organization	168	27	22.04	0.15266	0.780116
927	GO:0021543	pallium development	93	16	12.2	0.15444	0.786918
928	GO:0032319	regulation of Rho GTPase activity	93	16	12.2	0.15444	0.786918
929	GO:0008361	regulation of cell size	73	13	9.58	0.15449	0.786918
930	GO:0040029	regulation of gene expression, epigenetic	127	21	16.66	0.15525	0.789462
931	GO:0019362	pyridine nucleotide metabolic process	47	9	6.17	0.15549	0.789462
[truncated: 3,801 more rows]

## Sheet: A549-HAIB-4h8-rep2-topquantile
	GO.ID	Term	Annotated	Significant	Expected	classicFisher	qvalue
[truncated: 4,732 more rows]

[truncated: 94 more sheets: A549-HAIB-Dex-rep1-bottomquanti, A549-HAIB-Dex-rep1-topquantile, A549-HAIB-Dex-rep2-bottomquanti, A549-HAIB-Dex-rep2-topquantile, A549-HAIB-EtOH-rep1-bottomquant, A549-HAIB-EtOH-rep1-topquantile, A549-HAIB-EtOH-rep2-bottomquant, A549-HAIB-EtOH-rep2-topquantile, GM12878-bottomquantile, GM12878-HAIB-4h8-rep1-bottomqua, GM12878-HAIB-4h8-rep1-topquanti, GM12878-HAIB-4h8-rep2-bottomqua, GM12878-HAIB-4h8-rep2-topquanti, GM12878-HAIB-pcr2-rep1-bottomqu, GM12878-HAIB-pcr2-rep1-topquant, GM12878-HAIB-pcr2-rep2-bottomqu, GM12878-HAIB-pcr2-rep2-topquant, GM12878-topquantile, GM12891-rep1-bottomquantile, GM12891-rep1-topquantile …]
