# Supplementary material for: Comprehensive analysis of promoter-proximal RNA polymerase II pausing across mammalian cell types
Source: Genome Biol. 2016 Jun 3;17:120. doi: 10.1186/s13059-016-0984-2 (PMC4893286; doi:10.1186/s13059-016-0984-2)
Supplement: Additional file 4: Table S3. — List of primers used in this study. (XLSX 10 kb) [file 13059_2016_984_MOESM4_ESM.xlsx]

## Sheet: H2A.Z Primer Sets
HOXC9_F1	AGGGGCTTCTCAGATGAGCTA	H2A.Z chip-PCR		NR4A1_F	CTTCCTGGAGCTCTTCATCCTC	RT-qPCR
HOXC9_R1	CACGTGATCGTATTTACCCAAA	H2A.Z chip-PCR		NR4A1_R	GCCAGGATACTGTCAATCCAGT	RT-qPCR
HOXC9_F2	ACGACAATGAAGACCTCCTAGC	H2A.Z chip-PCR		NR4A2_F	ATCTCTCCACAACTTCCACCAG	RT-qPCR
HOXC9_R2	TGATATACCACGGACGACTGAG	H2A.Z chip-PCR		NR4A2_R	GCGATTGCTTAAAGGAGAAGAG	RT-qPCR
HDAC2_F1	TGCCTGGTAGCCTAGTTTTCTC	H2A.Z chip-PCR		MEF2C_F	CATAACATGCCACCATCTGC	RT-qPCR
HDAC2_R1	GTAATAGGCCCCCTTACACCTC	H2A.Z chip-PCR		MEF2C_R	CGTGTGTTGTGGGTATCTCG	RT-qPCR
HDAC2_F2	CAGGAAGAGGGTCTCGTTCTAA	H2A.Z chip-PCR		ETS1_F	GAGATCCTGCAGAAAGAGGATG	RT-qPCR
HDAC2_R2	TGCTACTACTACGACGGTGAgc	H2A.Z chip-PCR		ETS1_R	GGAGCGTCTGATAGGACTCTGT	RT-qPCR
MAPK4_F1	gACCGGGCTCAGGCAGAT	H2A.Z chip-PCR		PDGFD_F	CTTTGTGGCTAAACCTGGATTC	RT-qPCR
MAPK4_R1	AGAGCTCCAGTCACTCAGAAGC	H2A.Z chip-PCR		PDGFD_R	ACCCCTGAAATAGAGCTTGTGA	RT-qPCR
MAPK4_F2	TCCCCACCTTACCCTAACAATA	H2A.Z chip-PCR		Adamts9_F	GCAGGGAACACAGCCTACTATC	RT-qPCR
MAPK4_R2	CCTAAACACAACGCGAGGAG	H2A.Z chip-PCR		Adamts9_R	TTTAAAACATGATCGCATCCAG	RT-qPCR
JAK1_F1	CTAGGACGCGAGGTCATCTATC	H2A.Z chip-PCR		HLX_F	ACAACAACAGCAGCAGCAAC	RT-qPCR
JAK1_R1	CTCTCCTACTGAGCTGGGGTAA	H2A.Z chip-PCR		HLX_R	GGTCAATTCCAAATTTGAGGTC	RT-qPCR
JAK1_F2	ACACTCACCACTTCCGTGTG	H2A.Z chip-PCR		DUSP5_F	ATCCTTCCCTTCCTCTACCTTG	RT-qPCR
JAK1_R2	GTATCCTGGAGCTGCAGACAGT	H2A.Z chip-PCR		DUSP5_R	GCTTCTTGAAAGTGGGAGCTAA	RT-qPCR
KLF15_F1	CTCCTTGCTTCCCACCTCTC	H2A.Z chip-PCR		H2A.Z_F	TCACTTGCAACTTGCTATTCGT	RT-qPCR
KLF15_R1	GGCGATCTCAGAGCTTTTCTTA	H2A.Z chip-PCR		H2A.Z_R	CTGTTGTCCTTTCTTCCCAATC	RT-qPCR
KLF15_F2	CGACATTCCTCCAGCACTC	H2A.Z chip-PCR
KLF15_R2	CCAAGTTCAGGTGGGAGAgg	H2A.Z chip-PCR
BMP2_F1	AAATAAGAGGCCAGACCCTGAC	H2A.Z chip-PCR
BMP2_R1	CCCTGCTCTCAAAGGAGAGAT	H2A.Z chip-PCR
BMP2_F2	ACTTGCAGGGAGAATAACTTGC	H2A.Z chip-PCR
BMP2_R2	CTTTTCTTTGCCTCCTCCTTCT	H2A.Z chip-PCR
JAG_F1	CTGCTGGGAACTTTGAAAAACT	H2A.Z chip-PCR
JAG_R1	GCGGTTTGGATAGGAAGCTG	H2A.Z chip-PCR
JAG_F2	TGGAAAACAACACCACTTTTCA	H2A.Z chip-PCR
JAG_R2	GAATAAAAGGCTGCGCATAATC	H2A.Z chip-PCR
KLHL8_F1	CCTTTGAGCTTATCCATGCTTC	H2A.Z chip-PCR
KLHL8_R1	TTGTAGAGCACGTGGTGAAAGT	H2A.Z chip-PCR
KLHL8_F2	CACAAAGGAAGAGGGGACTG	H2A.Z chip-PCR
KLHL8_R2	ACCTTAGCGACATCAGGAAGAA	H2A.Z chip-PCR
GPR135_F1	GCAAACAAATGACCAGATTCAA	H2A.Z chip-PCR
GPR135_R1	ATATACCAAAAGCACCCACAGG	H2A.Z chip-PCR
GPR135_F2	GAGTGAAGAGGTCCAGGAAGG	H2A.Z chip-PCR
GPR135_R2	ATCTTCCTGCTGTCTAGCCTTG	H2A.Z chip-PCR
LTBP2_F1	GGGGTCCTCTTtttctttttct	H2A.Z chip-PCR
LTBP2_R1	catgcctgtaatcccagctact	H2A.Z chip-PCR
LTBP2_F2	CCAGCTTCTCTGAGTCTAGGG	H2A.Z chip-PCR
LTBP2_R2	GGAGGTTTCCAAAAATAAAACC	H2A.Z chip-PCR
CDKN1B_F1	ATTTTCATTGAGGGAGAGCTTG	H2A.Z chip-PCR
CDKN1B_R1	TAACCCAGAAGTTTCTGCCATC	H2A.Z chip-PCR
CDKN1B_F2	GAAGAGTTAACCCGGGACTTG	H2A.Z chip-PCR
CDKN1B_R2	CCTCTAGGGGTTTGTGATTCTG	H2A.Z chip-PCR
